# Supplementary material for: Widespread Changes in the Immunoreactivity of Bioactive Peptide T14 After Manipulating the Activity of Cortical Projection Neurons
Source: Int J Mol Sci. 2025 Jun 17;26(12):5786. doi: 10.3390/ijms26125786 (PMC12193628; doi:10.3390/ijms26125786)
Supplement: Supplementary file 1 [file ijms-26-05786-s001.zip]

Archive with 1 entries (1 files):
- ijms-3662257-supplementary.xlsx
