# Supplementary material for: Widespread Changes in the Immunoreactivity of Bioactive Peptide T14 After Manipulating the Activity of Cortical Projection Neurons
Source: Int J Mol Sci. 2025 Jun 17;26(12):5786. doi: 10.3390/ijms26125786 (PMC12193628; doi:10.3390/ijms26125786)
Supplement: Supplementary file 1 [file ijms-26-05786-s001.zip › ijms-3662257-supplementary.xlsx]

## Sheet: Animal information
Animal Information
C57BL/6			Comments
E16		E17
Animal 1	Littermates	Animal 1	unkown	Littermates
Animal 2		Animal 2	unkown
Animal 3		Animal 3	unkown
P0	Animal 1a		male	Littermates
P7	Animal 1 b	Animal 1c	male/female
P70	Animal 1 d	Animal 1e	females
P0	Animal 2a	Animal 2b	male/female	Littermates
P7	Animal 2c		female
P70	Animal 2d		female
Rbp4Cre-hM4Di
Animal 9.2a	CNO	5mg/kg	male	Littermates
Animal 9.2C	Saline	0.9% NaCl	male
Animal 9.2D	CNO	5mg/kg	female
Animal 9.2F	Saline	0.9% NaCl	female
Rbp4Cre-hM3Dq
Animal 2.2B	Saline	0.9% NaCl	male	Littermates
Animal 2.2C	CNO	10mg/kg	male
Animal 2H	Saline	0.9% NaCl	female
Animal 2G	CNO	10mg/kg	female
Animal 2.2E	Saline	0.9% NaCl	female
Animal 2.2F	CNO	10mg/kg	female
Rbp4Cre-Snap25
Animal 3a	Control	female	Littermates
Animal 3b	cKO	female
Animal 3c	cKO	male
Animal 4b	Control	male	Littermates
Animal 4e	cKO	female
Animal 4h	Control	female

## Sheet: Figure 1
Figure 1b
Control/wild-type	With Triton
No Animals	E16 all	E17 all	P0 all	P7 all	P70 all
n=1	45.0075	42.4205	29.6123	53.2623	30.474
n=2	46.387	42.7045	29.3723	52.0003	31.123
n=3	44.916	43.363	28.531	54.037	31.951
Figure 1c
Control/wild-type	Without Triton
No Animals	E16 all	E17 all	P0 all	P7 all	P70 all
n=1	18.3885	6.5135	12.5917	10.24	12.6563
n=2	17.0555	5.648	12.271	12.0693	11.7823
n=3	17.8331	6.2415	12.7013	11.3263	12.6293
Figure 1e
Control/wild-type	With Triton		Without Triton
No Animals	E16 anterior	E16 posterior	E16 anterior	E16 posterior
n=1	46.007	44.008	18.285	18.492
n=2	47.421	45.353	17.311	16.8
n=3	45.527	44.305	17.8901	17.776
Figure 1f
Control/wild-type	With Triton		Without Triton
No Animals	E17 anterior	E17 posterior	E17 anterior	E17 posterior
n=1	44.18	40.661	8.456	4.571
n=2	43.829	41.58	5.901	5.395
n=3	46.622	40.104	7.365	5.118
Figure 1i
Control/wild-type	With Triton			Without Triton
No Animals	P0 M1	P0 STR	P0 SN	P0 M1	P0 STR	P0 SN
n=1	31.243	29.543	28.051	12.839	7.669	17.267
n=2	30.737	29.442	27.938	13.674	6.874	16.265
n=3	33.444	27.258	24.891	14.371	7.159	16.574
Figure 1j
Control/wild-type	With Triton			Without Triton
No Animals	P7 M1	P7 STR	P7 SN	P7 M1	P7 STR	P7 SN
n=1	54.317	52.129	53.341	7.405	12.108	11.207
n=2	53.954	51.835	50.212	8.609	14.828	12.771
n=3	58.034	50.542	53.535	7.112	13.554	13.313
Figure 1k
Control/wild-type	With Triton			Without Triton
No Animals	P70 M1	P70 STR	P70 SN	P70 M1	P70 STR	P70 SN
n=1	25.358	30.844	35.22	14.184	15.662	8.123
n=2	27.028	28.179	38.162	13.567	16.562	5.218
n=3	27.752	34.676	33.425	14.122	16.073	7.693

## Sheet: Figure 2
Figure 2							Figure 2b	Figure 2d		Figure 2e																					Figure 2f
Animal No/technical replicates	Brain region	Genotype	No of Z	h	V, μm3	T14	T14 puncta density	T14 normalized size		Control T14 size M1 layer 5									Control	T14		Snap25 cKO T14 size M1 layer 5						Snap25 cKO	T14		Control T14 size Striatum									Control	T14		Snap25 cKO T14 size Striatum						Snap25 cKO
cKO_1-1	M1 layer 5	Snap25 cKO	10	5.5	25041.2	659	263.166	0.205844		0.169	0.156	2.227	0.126	0.135	1.116	0.13	0.308	0.113	<0.5	9029		0.408	0.148	0.104	0.2	0.109	0.156	<0.5	5214		0.226	0.439	0.126	0.13	0.165	0.113	0.556	0.117	0.148	<0.5	9262		0.195	0.139	0.174	0.117	0.109	0.113	<0.5
cKO_1-2	M1 layer 5	Snap25 cKO	10	5.5	25041.2	1685	672.89	0.269296		0.738	0.269	3.052	0.148	0.152	0.109	0.135	0.764	0.148	0.5-1	2931		0.69	0.122	0.278	0.317	0.808	0.143	0.5-1	783		0.109	0.252	0.195	0.234	0.148	0.187	0.156	0.538	0.404	0.5-1	1064		0.673	0.135	0.122	0.213	10.668	3.825	0.5-1
cKO_1-3	M1 layer 5	Snap25 cKO	10	5.5	25041.2	1180	471.223	0.457262		0.208	0.152	1.585	0.577	1.016	1.702	0.577	0.117	0.664	1<	1074		0.178	2.345	0.109	0.126	2.054	0.195	1<	787		0.53	0.122	0.486	0.135	0.234	0.135	1.22	0.156	0.113	1<	663		0.204	0.135	0.182	0.117	0.412	0.195	1<
cKO_2-1	M1 layer 5	Snap25 cKO	10	5.5	25041.2	1812	723.607	0.402129		7.664	0.195	0.104	0.213	0.174	0.321	0.117	0.156	0.139	SUM	13034		0.126	0.104	0.135	0.126	0.247	0.317	SUM	6784		0.547	0.135	0.156	0.195	0.395	0.304	0.122	0.3	1.468	SUM	10989		0.604	0.13	0.308	0.117	0.122	1.003	SUM
cKO_2-2	M1 layer 5	Snap25 cKO	10	5.5	25041.2	646	257.975	0.514302		0.161	0.217	0.404	0.165	0.143	0.122	0.109	0.226	0.2				0.317	0.104	0.386	0.152	0.182	14.541				0.139	0.139	0.447	0.13	0.109	0.43	0.456	0.139	0.169				1.081	0.256	0.143	0.313	0.334	4.702
cKO_2-3	M1 layer 5	Snap25 cKO	10	5.5	25041.2	805	321.47	0.412142		0.816	0.239	0.139	0.456	0.378	0.291	0.104	0.113	0.373				0.174	0.46	0.221	0.842	0.291	3.109				0.135	0.556	0.109	0.109	0.43	0.426	1.146	0.174	0.126				0.126	0.334	0.417	0.152	0.148	0.434
WT_1-1	M1 layer 5	Control	10	5.5	25041.2	303	121	0.417805		2.497	0.66	5.962	0.66	0.109	0.187	0.126	0.226	0.221				0.195	0.122	0.2	1.615	0.187	0.135				0.109	0.247	0.395	0.156	0.113	0.148	0.226	0.221	0.439				1.194	0.204	0.221	0.391	1.224	0.252
WT_1-2	M1 layer 5	Control	10	5.5	25041.2	775	309.49	0.157374		0.439	0.426	0.135	0.365	0.651	0.156	0.617	0.152	0.426				0.968	0.256	0.148	1.394	0.143	0.313				0.2	0.439	0.478	0.139	0.126	0.139	0.521	0.122	0.291				0.182	0.221	1.099	0.178	0.213	1.025
WT_1-3	M1 layer 5	Control	10	5.5	25041.2	1446	577.448	0.314247		0.317	0.126	1.385	0.478	0.156	0.326	0.191	0.143	0.148				0.161	1.971	0.269	0.165	0.217	0.195				0.178	0.46	0.148	0.261	0.404	0.117	0.295	0.217	0.152				0.247	0.395	0.36	0.33	0.234	0.857
WT_2-1	M1 layer 5	Control	10	5.5	25041.2	2082	831.429	0.264746		0.252	0.117	1.072	1.242	0.178	0.46	1.867	0.139	0.234				0.195	0.187	0.491	0.217	0.117	0.278				0.187	0.178	0.139	0.326	0.213	1.216	0.195	0.139	0.295				0.169	0.187	0.187	0.525	0.152	6.261
WT_2-2	M1 layer 5	Control	10	5.5	25041.2	2022	807.468	0.172137		0.521	0.278	0.426	0.274	0.712	0.109	0.13	0.265	0.686				0.556	0.191	0.265	1.832	0.161	0.2				0.13	0.234	0.677	0.378	0.378	0.117	0.942	0.512	0.508				4.742	0.135	0.13	0.829	0.117	1.194
WT_2-3	M1 layer 5	Control	10	5.5	25041.2	995	397.345	0.262897		0.148	0.156	1.863	0.109	0.395	0.174	0.113	0.165	0.404				0.43	0.508	0.165	0.321	0.104	0.165				0.109	0.178	1.246	0.395	0.673	1.046	0.452	0.135	0.126				0.252	0.308	0.195	0.234	0.321	6.452
WT_3-1	M1 layer 5	Control	10	5.5	25041.2	1850	738.782	0.207898		1.086	0.126	0.109	0.269	0.23	0.252	0.217	0.252	0.143				0.169	0.278	0.391	2.158	0.621	0.126				0.161	0.321	0.165	0.33	0.252	0.534	0.13	0.512	0.156				2.058	11.954	0.148	0.287	0.782	1.909
WT_3-2	M1 layer 5	Control	10	5.5	25041.2	1993	795.887	0.16686		0.195	0.313	0.373	0.638	0.178	0.269	0.426	0.343	0.13				0.148	0.313	0.2	0.234	0.191	0.104				0.43	0.278	0.139	0.208	0.2	0.247	0.139	0.191	0.13				0.226	0.148	0.23	0.104	0.999	4.598
WT_3-3	M1 layer 5	Control	10	5.5	25041.2	1568	626.167	0.173133		1.35	0.165	12.427	0.139	0.591	0.156	0.877	0.3	0.317				0.239	1.125	0.104	0.512	0.122	0.13				0.122	0.165	0.148	0.495	0.365	0.308	0.208	0.174	0.486				0.178	0.265	0.117	0.122	0.135	0.13
cKO_1-1	Striatum	Snap25 cKO	10	5.5	25041.2	254	101.433	0.316263		0.391	0.343	0.247	0.226	0.143	0.191	0.122	0.152	0.104				0.747	0.412	0.109	0.195	0.104	0.204				0.117	0.104	0.122	0.122	0.226	0.53	0.213	0.143	0.169				0.239	0.243	0.156	0.109	0.213	6.847
cKO_1-2	Striatum	Snap25 cKO	10	5.5	25041.2	578	230.819	0.672716		0.612	0.282	0.109	0.204	0.208	0.204	0.195	0.204	1.038				0.664	0.291	0.452	0.13	21.554	0.178				0.195	0.191	1.237	0.2	0.104	0.812	0.174	0.143	0.113				0.161	0.447	0.13	0.36	0.577	11.263
cKO_1-3	Striatum	Snap25 cKO	10	5.5	25041.2	339	135.377	0.17944		0.204	0.643	0.295	0.247	0.269	0.195	0.113	1.333	0.486				0.13	0.135	0.126	1.667	0.109	0.195				0.156	0.187	1.741	0.148	0.234	0.282	0.421	3.725	0.126				0.148	0.122	0.169	0.113	0.143	7.651
cKO_2-1	Striatum	Snap25 cKO	10	5.5	25041.2	813	324.665	0.142725		0.261	0.486	0.135	0.326	0.426	0.204	0.278	0.221	0.3				0.165	0.174	0.122	0.109	0.148	0.182				0.161	0.126	0.391	0.261	0.182	0.117	0.525	0.13	0.165				1.958	0.156	0.36	0.213	10.1	15.714
cKO_2-2	Striatum	Snap25 cKO	10	5.5	25041.2	83	33.1453	0.386726		0.239	0.2	1.759	0.412	0.135	0.195	0.495	0.208	0.148				0.664	0.3	0.182	0.113	4.281	0.174				0.399	0.104	0.226	0.104	0.452	0.109	0.543	0.925	0.261				0.13	1.932	0.595	0.2	0.517	8.484
cKO_2-3	Striatum	Snap25 cKO	10	5.5	25041.2	93	37.1388	0.816224		0.135	0.79	0.421	0.104	0.669	0.274	0.182	0.782	0.287				0.278	0.456	0.143	0.126	0.382	0.165				0.126	0.178	0.195	0.109	0.135	0.217	0.556	0.109	0.269				0.13	0.117	0.573	0.365	0.187	0.66
WT_1-1	Striatum	Control	10	5.5	25041.2	1536	613.388	0.115282		0.139	0.469	0.421	2.154	0.226	0.373	0.195	0.139	0.213				0.191	0.122	0.178	0.443	0.243	0.135				0.439	0.187	0.104	0.174	0.187	0.143	0.617	0.126	0.13				0.313	0.265	0.213	0.226	1.368	9.109
WT_1-2	Striatum	Control	10	5.5	25041.2	902	360.206	0.122026		0.838	1.511	1.424	0.247	0.152	0.234	0.256	0.126	0.143				1.177	1.693	0.247	0.148	0.386	0.239				0.53	0.109	0.265	0.182	0.169	0.308	0.109	0.117	0.135				0.265	0.36	0.317	0.187	0.195	10.868
WT_1-3	Striatum	Control	10	5.5	25041.2	1397	557.88	0.356691		0.122	0.104	0.239	0.169	0.378	0.252	0.369	0.673	0.964				0.317	0.122	0.473	0.182	0.491	0.456				0.782	0.221	0.417	0.226	0.226	0.117	0.591	0.213	0.117				0.13	0.439	0.234	0.834	0.208	0.432
WT_2-1	Striatum	Control	10	5.5	25041.2	588	234.813	0.133548		0.347	0.174	0.295	0.122	0.109	2.961	0.195	0.261	0.174				0.352	0.2	0.313	0.308	0.109	0.204				0.113	0.143	0.79	0.143	0.252	0.204	0.135	0.117	0.751				0.408	0.304	0.265	0.169	0.126	11.064
WT_2-2	Striatum	Control	10	5.5	25041.2	658	262.767	0.131134		0.23	0.525	0.165	0.122	0.269	0.109	0.604	0.113	0.204				0.139	0.169	0.104	0.148	13.4	0.109				0.369	0.117	0.712	0.139	0.63	0.23	0.621	0.187	0.278				0.126	0.877	0.104	0.347	0.907	0.369
WT_2-3	Striatum	Control	10	5.5	25041.2	2168	865.772	0.133195		0.465	0.191	0.113	0.195	0.182	0.36	0.243	0.308	0.36				0.139	0.143	0.113	0.234	0.23	0.139				0.139	0.122	0.33	0.304	3.17	0.152	0.139	0.195	0.187				0.465	0.877	0.204	0.738	0.673	0.513
WT_3-1	Striatum	Control	10	5.5	25041.2	1612	643.738	0.1177		0.165	0.13	5.606	0.13	0.838	0.126	1.954	0.287	0.391				1.272	0.278	0.261	0.243	0.339	0.126				0.126	0.174	0.326	0.907	0.234	0.226	0.456	0.473	0.117				0.916	0.117	0.243	0.117	0.117	12.34
WT_3-2	Striatum	Control	10	5.5	25041.2	530	211.651	0.16514		0.452	0.408	1.924	0.187	0.617	0.256	0.178	0.647	0.313				0.247	0.408	0.269	0.803	0.256	0.156				0.226	0.347	1.468	0.174	0.269	0.139	0.143	0.174	0.148				0.182	0.269	0.161	0.152	0.204	0.577
WT_3-3	Striatum	Control	10	5.5	25041.2	1598	638.148	0.10895		0.33	0.204	3.986	0.191	0.135	0.113	0.169	0.221	0.143				0.169	0.287	0.221	0.109	0.782	0.13				0.139	0.274	0.439	0.135	0.256	0.391	0.326	0.269	0.239				0.373	0.365	0.295	0.478	9.136	0.143
cKO_1-1	Substantia nigra	Snap25 cKO	10	5.5	25041.2	3529	1409.28	7.32069		3.061	0.89	0.208	0.122	0.421	0.391	0.569	0.651	0.274				1.207	0.226	0.165	0.907	0.269	0.187				0.456	0.139	0.421	0.269	0.625	1.52	0.339	0.421	0.161				0.86	0.208	0.247	0.135	0.508	10.1
cKO_1-2	Substantia nigra	Snap25 cKO	10	5.5	25041.2	2780	1110.17	4.88878		4.572	0.187	0.256	0.261	0.13	0.104	0.573	0.313	0.308				0.326	0.56	0.109	0.113	0.808	0.165				0.287	0.187	16.187	0.226	0.742	0.191	0.195	0.478	0.122				0.213	0.126	0.113	0.269	1.342	0.517
cKO_1-3	Substantia nigra	Snap25 cKO	10	5.5	25041.2	5432	2169.22	0.621966		0.221	0.148	0.152	0.86	0.252	0.156	0.117	0.295	0.104				0.729	0.13	0.278	0.651	0.109	0.113				0.139	0.617	1.003	0.217	0.148	0.113	0.33	0.13	0.135				0.135	0.178	0.564	0.304	0.955	0.187
cKO_2-1	Substantia nigra	Snap25 cKO	10	5.5	25041.2	5075	2026.66	1.40755		0.252	0.243	0.821	0.278	0.855	0.165	0.291	0.208	0.399				0.165	0.191	0.117	0.126	0.608	0.169				0.148	0.247	0.434	0.3	0.148	0.139	0.156	0.399	0.373				1.177	0.217	0.126	0.256	0.122	1.368
cKO_2-2	Substantia nigra	Snap25 cKO	10	5.5	25041.2	3423	1366.95	4.48801		0.169	0.182	0.825	0.161	0.417	0.126	1.333	0.148	0.226				0.143	0.135	0.152	0.169	0.135	0.287				0.482	0.178	0.886	0.152	0.104	0.221	0.191	0.143	0.295				0.195	0.156	2.692	0.135	0.169	0.195
cKO_2-3	Substantia nigra	Snap25 cKO	10	5.5	25041.2	7694	3072.53	13.6726		0.226	0.282	0.365	0.282	0.564	0.113	0.109	0.122	0.113				0.339	0.104	0.156	0.738	2.102	0.117				0.122	0.208	0.139	0.2	0.169	0.23	0.126	0.109	0.148				0.139	0.139	0.156	0.2	7.199	0.208
WT_1-1	Substantia nigra	Control	10	5.5	25041.2	2245	896.521	4.53654		0.386	1.068	0.243	0.13	0.217	1.837	0.317	0.104	0.104				0.386	0.569	0.152	2.957	0.256	0.139				0.148	0.339	3.326	0.143	0.269	0.13	0.122	0.122	0.247				0.148	0.182	0.591	0.169	0.339	0.126
WT_1-2	Substantia nigra	Control	10	5.5	25041.2	2247	897.32	3.95857		0.2	0.243	0.247	0.104	0.104	0.347	0.148	0.317	0.56				0.113	0.174	0.104	0.178	0.169	0.135				0.265	0.152	0.365	0.23	1.359	0.252	0.135	0.243	0.213				4.233	0.395	0.122	0.412	1.09	0.907
WT_1-3	Substantia nigra	Control	10	5.5	25041.2	793	316.678	1.04604		0.122	0.126	0.308	0.278	1.003	3.148	0.564	0.261	0.308				0.247	0.304	0.117	0.191	0.122	0.113				0.543	0.208	0.217	0.278	0.208	0.551	0.287	0.478	1.216				0.113	0.126	0.317	0.282	0.182	0.673
WT_2-1	Substantia nigra	Control	10	5.5	25041.2	1788	714.022	2.92255		0.365	0.838	2.01	0.152	0.304	0.143	0.148	0.417	0.842				0.369	0.343	0.135	0.452	0.195	0.182				0.139	0.104	1.576	0.243	0.304	0.109	0.152	0.104	0.308				0.239	0.104	0.256	0.764	0.86	0.117
WT_2-2	Substantia nigra	Control	10	5.5	25041.2	1646	657.316	2.44616		0.261	0.182	0.591	0.399	0.178	0.139	0.104	2.731	0.599				0.156	0.135	0.213	0.369	0.152	0.143				0.239	0.152	2.892	0.213	0.161	0.126	0.174	0.104	0.208				2.162	0.104	0.208	0.391	0.339	0.204
WT_2-3	Substantia nigra	Control	10	5.5	25041.2	1647	657.715	2.71987		0.729	0.169	0.226	0.143	0.187	1.268	0.356	0.36	0.399				0.148	18.28	1.663	0.221	0.135	0.551				0.122	4.425	9.04	0.256	0.386	0.165	0.404	0.126	0.113				0.226	0.274	0.135	1.159	0.412	9.136
WT_3-1	Substantia nigra	Control	10	5.5	25041.2	2149	858.185	3.9975		0.208	0.599	0.165	0.352	0.634	2.814	0.104	0.76	0.161				0.347	0.13	0.161	0.126	0.278	0.187				0.113	0.187	3.009	1.146	0.113	0.308	0.434	0.221	0.764				0.612	0.139	0.378	0.564	0.282	0.508
WT_3-2	Substantia nigra	Control	10	5.5	25041.2	484	193.281	0.519543		0.226	0.36	0.543	0.195	0.261	0.161	0.217	0.234	0.486				0.308	0.152	0.621	0.109	0.816	0.178				0.287	0.855	1.216	0.274	0.113	0.182	1.159	0.634	0.182				0.174	0.152	0.165	1.463	5.818	1.342
WT_3-3	Substantia nigra	Control	10	5.5	25041.2	1483	592.223	2.09252		0.104	0.612	0.955	0.122	0.321	0.117	0.182	0.308	0.274				0.109	0.135	0.269	0.213	0.955	0.274				0.178	2.384	0.977	0.23	0.139	0.795	0.274	0.226	0.252				1.785	0.13	0.182	0.122	0.625	0.955
										0.2	0.447	0.243	0.161	0.343	0.742	0.169	0.113	0.148				0.278	0.204	0.182	0.612	0.534	0.621				0.156	0.187	2.319	0.243	0.226	0.247	0.204	0.126	0.169				0.213	0.291	0.152	0.391	0.269	0.122
Figure 2h					Figure 2j					0.447	0.187	0.756	0.217	0.113	0.473	0.478	0.352	0.226				0.104	0.117	0.243	0.126	0.148	0.174				0.261	0.143	5.306	0.265	0.174	0.113	0.252	0.143	0.3				0.126	0.104	0.656	0.36	0.582	0.169
T14 colocalisation with vGlut1					T14 colocalisation with vGlut2					0.174	0.117	0.656	0.265	0.174	0.113	0.182	0.295	0.104				2.935	0.256	0.43	0.208	0.334	0.122				0.217	0.182	3.131	0.191	0.13	0.161	0.252	0.274	0.339				0.278	1.164	0.851	1.055	0.334	7.199
Animal No/technical replicates	Brain region	Genotype	Coloc		Animal No/technical replicates	Brain region	Genotype	Coloc		9.869	0.109	0.247	0.104	0.152	0.521	0.161	0.148	0.391				1.685	0.148	1.094	0.243	0.109	0.326				0.417	0.2	1.429	0.148	0.382	0.169	0.174	0.217	0.152				0.174	0.139	2.857	0.469	0.651	0.339
cKO_1-1	M1 layer 5	Snap25 cKO	3.49014		cKO_1-1	Substantia nigra	Snap25 cKO	0.651743		0.152	0.208	0.182	1.042	0.122	0.612	0.282	0.178	0.161				0.417	0.234	0.33	0.321	0.156	0.195				0.382	0.326	0.265	0.143	0.165	0.165	0.512	0.265	0.109				0.165	0.538	0.169	0.13	0.295	0.152
cKO_1-2	M1 layer 5	Snap25 cKO	0.534125		cKO_1-2	Substantia nigra	Snap25 cKO	2.84173		2.505	1.272	0.156	0.117	2.223	0.547	0.395	0.443	1.068				0.894	0.165	0.291	0.113	0.217	0.13				0.122	0.23	0.256	0.304	0.117	12.731	0.226	0.213	0.456				0.634	0.365	0.113	0.304	4.121	0.656
cKO_1-3	M1 layer 5	Snap25 cKO	3.64407		cKO_1-3	Substantia nigra	Snap25 cKO	1.78571		0.269	0.2	1.659	0.426	1.255	0.278	0.234	0.126	0.169				0.195	0.378	0.291	0.187	0.313	0.161				0.677	0.13	0.3	0.135	0.104	0.182	0.126	0.109	0.178				1.081	0.326	0.148	0.382	0.135	0.851
cKO_2-1	M1 layer 5	Snap25 cKO	1.60044		cKO_2-1	Substantia nigra	Snap25 cKO	1.3399		0.417	0.109	0.951	0.604	0.386	0.109	0.782	1.177	0.399				0.13	0.291	0.586	0.126	0.135	0.191				0.135	0.921	0.321	0.695	0.169	0.165	0.247	0.247	0.252				0.122	0.269	0.256	1.064	0.217	2.857
cKO_2-2	M1 layer 5	Snap25 cKO	2.78638		cKO_2-2	Substantia nigra	Snap25 cKO	4.58662		0.156	0.156	0.795	0.13	0.486	0.452	0.117	0.213	0.117				0.174	0.169	0.23	0.551	0.122	0.243				0.391	0.304	5.058	0.208	0.269	0.221	0.465	0.868	0.148				0.282	0.478	0.343	0.109	0.174	0.169
cKO_2-3	M1 layer 5	Snap25 cKO	2.36025		cKO_2-3	Substantia nigra	Snap25 cKO	1.75461		0.543	0.109	1.433	0.187	0.169	0.308	0.169	0.135	0.156				0.187	0.113	0.46	0.907	0.204	0.291				0.135	0.508	1.802	0.729	0.104	0.191	0.13	0.165	0.456				0.56	0.135	0.339	0.356	0.313	0.113
WT_1-1	M1 layer 5	Control	5.94059		WT_1-1	Substantia nigra	Control	2.40535		0.113	0.308	0.447	0.109	2.762	0.143	0.104	0.161	0.599				1.038	0.165	0.165	0.182	0.169	0.282				0.247	0.894	1.159	0.143	0.13	0.551	0.221	0.178	0.195				0.261	17.841	0.378	0.204	0.708	0.148
WT_1-2	M1 layer 5	Control	2.70968		WT_1-2	Substantia nigra	Control	3.15977		0.478	0.204	0.213	0.161	0.221	0.13	0.921	0.313	0.104				0.195	0.295	0.195	0.117	13.486	0.135				0.269	0.347	0.36	0.261	0.534	0.182	0.256	0.261	0.304				0.247	0.126	0.174	0.721	1.815	0.256
WT_1-3	M1 layer 5	Control	2.48963		WT_1-3	Substantia nigra	Control	4.28752		1.194	0.239	0.117	0.195	0.122	0.169	1.116	0.443	0.247				0.247	0.135	0.66	0.769	0.213	0.699				0.86	1.194	0.63	0.156	0.343	0.143	0.391	0.777	0.23				1.033	0.182	0.122	0.204	0.109	0.343
WT_2-1	M1 layer 5	Control	0.576369		WT_2-1	Substantia nigra	Control	4.5302		0.117	0.104	1.346	0.287	0.169	0.365	0.417	0.456	0.143				0.139	0.122	0.321	0.117	0.126	0.165				0.156	0.122	2.458	0.317	0.96	0.274	0.191	0.729	0.161				0.182	0.143	0.187	0.712	0.204	0.339
WT_2-2	M1 layer 5	Control	4.54995		WT_2-2	Substantia nigra	Control	5.22479		1.841	0.187	1.268	0.465	0.208	0.165	0.304	0.126	0.117				0.352	0.63	0.182	0.113	0.148	0.117				0.13	0.278	0.308	0.3	0.295	0.2	0.109	0.282	0.126				0.256	0.104	0.117	0.165	0.673	0.378
WT_2-3	M1 layer 5	Control	8.0402		WT_2-3	Substantia nigra	Control	3.40012		0.261	3.517	0.352	0.599	0.643	1.85	0.143	0.486	0.156				1.311	0.247	0.165	0.295	0.347	0.109				0.135	0.139	0.104	0.265	0.799	0.221	0.217	0.148	0.491				3.126	0.117	0.143	0.139	0.313	0.174
WT_3-1	M1 layer 5	Control	4.37838		WT_3-1	Substantia nigra	Control	4.00186		1.064	0.13	0.265	0.104	0.104	0.938	0.182	0.126	0.139				0.96	0.234	1.389	0.126	0.122	0.174				0.308	0.187	0.195	0.317	0.104	0.247	1.481	0.182	0.247				0.178	3.96	0.33	0.117	0.582	0.122
WT_3-2	M1 layer 5	Control	3.86352		WT_3-2	Substantia nigra	Control	13.6364		0.221	0.326	0.443	0.126	0.347	0.577	0.152	0.221	0.221				0.721	0.33	0.165	0.169	0.122	0.165				0.221	1.185	1.607	0.434	0.13	0.104	0.165	0.274	0.148				1.211	0.113	0.274	0.109	1.077	0.187
WT_3-3	M1 layer 5	Control	7.39796		WT_3-3	Substantia nigra	Control	6.74309		0.174	0.126	0.508	0.938	0.339	0.23	0.638	0.135	0.178				0.182	0.456	0.221	0.13	0.182	1.837				0.234	0.465	5.197	0.36	0.161	0.109	0.113	0.499	0.417				0.221	0.243	0.122	0.213	0.122	0.117
Figure 2i										0.868	0.135	0.404	0.109	0.2	2.379	0.3	0.656	0.274				0.169	0.104	0.156	0.156	0.274	0.126				0.369	0.169	0.373	0.256	0.135	0.295	0.135	0.23	0.113				0.551	0.178	0.139	0.217	0.161	0.208
cKO_1-1	Striatum	Snap25 cKO	1.5748							0.187	0.156	0.213	0.404	0.113	0.139	0.156	0.252	0.139				0.247	0.148	0.178	0.13	0.591	0.117				0.174	0.135	1.142	0.113	0.317	0.156	0.23	10.629	0.408				0.977	0.109	0.343	0.517	0.135	0.126
cKO_1-2	Striatum	Snap25 cKO	3.11419							0.508	0.113	0.942	0.326	0.287	1.259	0.226	0.204	0.135				0.143	0.165	0.33	0.169	0.204	0.339				0.334	0.343	1.937	0.148	0.148	0.586	0.608	0.378	0.2				0.104	2.44	0.113	0.287	0.117	0.907
cKO_1-3	Striatum	Snap25 cKO	1.76991							0.564	0.252	0.547	0.148	0.643	0.308	0.117	0.221	0.104				0.178	0.573	1.086	0.169	0.247	0.252				0.308	0.243	0.417	0.148	0.282	0.239	0.816	0.226	0.221				0.721	0.122	0.126	0.109	0.204	0.673
cKO_2-1	Striatum	Snap25 cKO	7.87208							0.326	0.195	0.347	0.113	0.221	0.148	1.307	0.69	0.217				2.006	0.417	0.365	0.343	0.417	0.313				0.178	1.064	0.117	0.252	0.135	0.317	0.617	0.113	0.269				0.187	0.152	0.117	0.2	0.278	0.117
cKO_2-2	Striatum	Snap25 cKO	6.0241							3.448	0.234	0.221	0.109	1.077	0.265	0.143	0.308	0.278				0.465	0.152	0.143	0.643	0.938	0.261				1.09	0.126	0.174	0.182	0.208	0.178	0.135	0.317	0.3				0.165	0.126	0.261	0.226	0.382	0.204
cKO_2-3	Striatum	Snap25 cKO	5.37634							5.067	0.243	4.828	0.139	0.247	0.152	0.334	0.261	2.853				0.226	1.424	0.169	0.191	0.634	0.204				0.113	0.274	0.478	0.135	0.521	0.109	0.261	0.187	0.126				0.217	0.573	0.334	0.343	0.339	0.136
WT_1-1	Striatum	Control	2.21354							0.226	6.209	0.586	0.968	0.126	0.109	0.113	0.287	0.795				0.434	0.417	0.187	0.2	1.303	0.122				0.174	0.221	0.304	0.182	1.272	0.339	0.117	0.947	0.13				0.208	0.174	0.178	0.117	1.589	0.508
WT_1-2	Striatum	Control	1.33038							0.213	0.126	0.46	0.152	0.252	0.122	0.534	0.143	0.161				0.208	0.234	0.217	0.256	0.2	0.13				0.113	0.109	4.038	0.113	0.638	0.443	0.569	0.226	0.313				0.708	4.108	0.56	0.139	0.143	1.342
WT_1-3	Striatum	Control	1.50322							0.347	0.36	0.968	0.334	0.152	0.13	0.126	0.551	0.109				0.23	1.958	2.649	0.669	0.191	0.347				0.122	0.135	0.825	0.169	0.156	0.169	0.46	0.117	0.148				0.769	0.36	0.13	0.339	0.156	0.955
WT_2-1	Striatum	Control	6.29252							0.208	0.109	1.737	0.104	0.465	0.109	0.538	0.76	0.182				0.191	0.412	0.165	0.148	2.992	0.165				0.243	0.126	0.213	0.234	0.56	0.586	0.174	0.404	0.2				1.198	0.191	0.161	0.647	0.178	0.122
WT_2-2	Striatum	Control	0.607903							0.261	0.135	0.955	0.165	0.104	0.386	0.13	0.373	0.178				0.122	0.63	0.213	0.247	0.573	0.152				0.104	0.117	1.12	0.482	0.769	0.304	0.261	0.122	0.104				0.234	0.139	0.287	0.938	0.313	0.169
WT_2-3	Striatum	Control	0.184502							0.191	0.143	0.239	0.178	0.873	0.534	1.064	0.291	0.378				0.369	0.278	0.321	0.729	0.221	0.13				0.161	0.135	0.43	0.347	0.139	0.182	0.391	0.378	0.23				0.703	0.122	0.178	0.122	0.3	7.199
WT_3-1	Striatum	Control	2.60546							0.673	0.36	0.343	0.156	0.152	0.117	0.165	0.122	0.187				0.334	0.586	4.689	2.041	0.156	0.174				0.347	0.126	0.547	0.156	0.191	0.994	0.352	0.117	0.174				0.3	0.226	0.386	0.274	0.434	0.339
WT_3-2	Striatum	Control	3.20755							0.187	0.499	0.187	0.122	0.391	0.478	1.685	0.46	0.213				1.772	0.417	0.278	0.117	0.148	0.165				0.408	0.122	0.187	0.208	0.217	0.117	0.239	0.152	0.612				0.243	0.122	0.126	0.282	0.395	0.152
WT_3-3	Striatum	Control	1.50188							0.13	0.282	0.378	0.356	0.117	0.187	0.152	0.295	0.261				0.204	0.204	0.148	0.135	0.256	0.182				0.234	0.491	0.46	0.543	0.139	0.551	0.261	0.148	0.117				0.877	0.577	0.239	0.261	0.135	0.656
										0.213	0.126	0.152	0.465	0.109	2.848	0.334	0.66	0.113				0.156	0.156	0.669	0.382	0.122	0.256				0.36	0.287	0.156	0.208	0.178	0.117	0.221	0.139	0.851				0.287	0.187	0.156	0.261	0.135	0.851
										12.905	0.109	0.343	0.56	0.187	1.489	0.104	0.104	0.234				0.382	0.126	0.178	0.139	0.278	0.174				0.2	0.152	0.122	0.169	0.512	0.104	0.104	0.139	0.551				0.256	0.291	0.161	0.139	1.298	2.857
										0.174	0.221	1.628	0.113	0.313	0.104	0.386	0.3	0.2				0.104	1.363	0.36	0.777	0.426	0.56				0.36	0.278	0.178	0.291	0.295	0.204	0.126	0.378	0.113				0.113	0.317	0.139	0.612	0.109	0.169
										2.388	0.169	1.077	0.3	0.23	0.122	0.178	0.226	0.343				0.378	0.161	0.217	0.669	0.317	13.43				0.104	0.426	0.109	0.135	0.287	0.252	0.161	0.13	0.308				0.304	0.195	0.13	0.165		0.113
										0.169	0.521	0.182	0.178	0.53	0.208	0.213	0.808	0.169				0.599	0.13	0.46	0.482	0.113	0.46				0.135	0.782	0.104	0.122	0.109	0.339	0.104	0.113	0.169				0.191	0.156	0.221	0.143		0.148
										0.556	0.174	1.667	1.611	0.174	0.104	0.23	0.243	0.191				0.907	0.104	0.135	0.117	8.793	0.135				0.682	0.239	0.143	0.178	0.226	0.265	0.156	0.161	0.352				0.408	0.612	0.469	0.738		0.256
										0.156	0.117	0.46	0.165	0.152	0.334	0.278	0.382	0.152				0.378	0.46	0.122	0.842	0.152	0.234				0.109	0.139	1.624	0.595	0.139	0.113	0.165	0.247	0.195				1.086	0.113	0.343	0.161		0.343
										1.533	0.247	0.525	0.152	0.122	0.247	0.117	0.135	0.23				0.182	0.182	1.229	0.126	23.807	0.352				0.148	0.756	2.015	0.352	0.165	0.608	0.104	0.408	0.174				0.152	0.239	0.339	0.182		0.339
										1.203	0.395	0.117	0.243	1.368	0.161	0.621	0.234	0.226				0.243	0.113	0.139	0.265	0.109	0.369				0.143	0.165	0.287	0.191	0.165	0.334	0.452	0.104	0.126				0.113	0.104	0.165	0.239		0.378
										2.115	0.347	0.274	0.122	0.165	0.291	0.365	0.321	0.2				0.369	0.187	0.169	0.247	0.117	0.122				0.3	0.512	0.999	0.217	0.321	0.36	0.143	0.651	0.113				1.277	0.964	0.117	0.699		0.174
										1.355	0.135	0.278	0.79	0.165	0.165	0.122	0.321	0.187				0.534	0.126	0.243	0.152	0.23	0.113				0.551	0.117	0.912	0.143	0.239	0.373	0.117	0.187	0.13				0.234	0.113	0.408	0.109		0.122
										0.195	0.156	1.35	0.113	0.378	0.321	0.378	0.139	0.278				0.504	0.816	0.109	0.282	0.278	0.274				0.165	0.538	0.226	0.226	0.13	0.456	0.469	0.109	0.135				0.504	0.191	6.891	0.469		0.187
										0.135	0.339	2.327	0.109	0.122	0.174	0.955	0.369	0.287				0.139	0.195	0.369	0.135	12.053	1.646				0.109	0.104	0.178	0.347	0.195	0.156	0.178	0.239	0.217				0.117	0.178	0.226	0.156		0.117
										0.842	0.169	1.033	0.169	0.347	0.165	0.252	0.968	0.117				0.104	0.117	0.135	0.109	0.443	0.721				0.13	0.109	0.113	0.308	0.156	0.877	0.999	0.109	0.213				0.126	0.135	1.059	0.208
										0.564	0.104	0.851	0.178	0.104	0.473	0.226	0.2	0.317				0.308	0.373	0.191	0.13	0.165	0.99				0.352	0.13	1.455	0.243	0.247	0.161	0.148	0.23	0.282				0.178	0.126	0.577	0.217
										0.452	0.356	3.982	0.122	0.282	0.239	0.113	0.152	0.803				0.751	0.334	0.13	1.35	0.378	9.37				0.113	0.421	2.332	0.278	0.2	0.213	0.412	0.187	0.256				1.107	0.204	0.3	0.139
										0.109	0.3	0.486	0.538	0.404	0.899	0.156	0.152	0.109				0.365	0.447	0.287	0.973	0.191	0.139				0.517	0.113	0.981	0.122	0.161	0.122	0.113	0.126	0.182				0.109	2.297	0.126	0.378
										0.334	2.588	0.907	0.117	0.13	0.113	0.117	0.143	0.295				0.234	1.793	0.13	0.287	0.195	0.443				0.265	0.152	0.2	0.947	0.148	0.208	0.139	0.165	0.582				0.738	0.226	0.156	0.169
										0.247	0.195	0.204	0.143	0.2	0.139	0.252	0.821	1.507				0.187	0.113	0.317	0.208	1.164	0.773				0.104	0.204	0.803	0.148	0.104	0.104	0.239	0.573	0.143				1.229	0.161	2.271	0.295
										0.404	0.469	0.143	0.465	0.543	0.426	0.317	0.803	0.261				0.165	0.647	0.23	0.313	0.221	0.543				0.274	0.143	0.408	0.408	0.104	0.165	0.126	0.178	0.647				0.239	0.43	0.191	0.729
										0.617	0.161	1.133	0.143	0.156	0.287	0.955	0.343	0.313				0.143	2.983	0.473	0.456	0.478	0.417				0.126	0.287	0.161	0.247	0.104	0.13	0.148	0.135	0.538				1.016	0.412	0.13	0.382
										0.313	0.907	1.463	0.113	0.187	0.842	0.304	0.152	0.148				0.669	2.749	0.2	0.287	0.156	0.178				1.155	0.148	0.495	0.117	0.161	0.152	0.265	0.169	0.247				0.117	0.135	0.104	0.855
										0.239	0.182	1.237	0.2	0.261	0.326	0.208	3.096	0.109				0.347	0.135	0.165	1.012	0.104	0.651				0.208	0.347	0.104	0.881	0.204	0.247	0.426	0.682	0.139				0.139	0.343	0.148	0.525
										0.182	0.417	0.117	0.104	0.252	0.508	0.326	0.143	1.233				0.525	0.109	0.274	0.573	0.208	0.204				0.122	0.113	0.195	0.247	0.321	0.208	0.178	0.213	0.499				1.628	0.104	0.104	1.151
										4.316	0.13	2.075	0.109	0.13	0.247	0.195	0.187	0.278				0.287	0.139	0.13	1.064	2.844	0.135				0.23	0.247	0.391	0.274	0.23	0.334	0.23	0.386	0.174				0.152	0.195	0.195	0.269
										6.496	0.625	1.724	0.104	0.569	0.117	0.304	0.23	0.729				0.343	0.139	0.165	0.525	0.143	0.213				0.213	0.643	1.489	0.195	0.373	0.122	0.208	1.537	0.221				0.182	0.208	0.169	0.308
										0.161	0.278	0.104	0.143	0.525	0.599	0.13	0.109	0.278				0.139	0.113	0.469	1.046	0.13	4.294				0.109	0.386	1.277	0.239	0.126	0.76	0.929	0.122	0.191				0.204	0.135	0.139	0.842
										0.156	0.23	1.863	0.252	0.117	0.117	0.521	0.261	0.291				0.473	0.265	0.33	0.139	0.512	0.56				0.122	0.13	3.925	0.187	0.165	0.282	0.686	0.139	0.799				0.243	0.104	0.156	0.391
										0.265	0.178	0.161	0.126	0.109	0.135	1.541	0.334	0.109				0.169	0.161	1.072	0.161	1.416	0.109				0.135	0.399	2.653	0.274	0.182	0.109	0.126	0.23	0.104				0.23	0.126	0.56	0.187
										0.174	0.929	0.829	0.426	0.256	0.187	0.23	0.174	0.23				0.386	0.33	0.122	0.573	0.326	0.178				1.099	0.165	0.521	0.165	0.287	0.122	0.247	0.126	0.174				0.612	0.89	0.104	0.317
										0.148	0.204	0.139	0.109	0.343	0.178	0.169	0.135	0.204				0.365	0.291	0.252	30.989	0.239	0.191				0.204	0.208	2.783	0.195	0.104	0.191	0.864	0.165	0.117				1.628	0.608	0.126	0.234
										0.109	0.56	2.914	0.187	0.347	0.2	0.148	0.13	0.469				0.204	0.109	0.169	0.447	0.113	16.812				0.721	0.399	0.638	0.182	0.117	0.109	0.109	0.122	0.269				1.107	1.75	0.278	0.994
										0.551	0.456	2.345	0.334	0.399	0.313	0.148	0.23	0.117				0.386	0.161	4.394	0.174	0.239	0.269				0.308	0.135	1.329	0.109	0.135	0.256	0.482	0.282	0.452				0.23	0.23	0.135	0.139
										0.104	0.156	0.191	0.426	0.247	0.439	0.156	0.456	0.122				0.126	0.13	0.104	0.165	0.126	0.2				0.252	0.378	4.867	0.187	0.165	0.156	0.126	0.699	0.156				0.352	0.647	0.243	0.625
										0.148	0.169	0.221	1.129	0.156	0.234	0.174	0.317	0.161				5.328	0.191	0.356	0.208	0.117	0.182				0.161	0.378	0.204	0.165	0.221	0.208	0.135	0.161	0.408				1.285	0.378	0.213	0.934
										16.695	0.239	1.19	0.13	0.274	0.122	0.104	0.239	0.247				2.979	0.326	1.841	0.656	13.725	0.117				0.104	0.399	3.96	0.161	0.356	0.278	0.96	0.165	0.126				0.591	1.311	0.625	0.126
										2.258	0.156	0.239	0.217	0.43	0.23	0.104	0.391	0.443				0.122	0.113	0.33	0.725	0.143	2.136				2.484	0.139	0.122	0.586	0.139	0.104	0.395	0.139	0.274				1.129	0.386	0.126	0.191
										0.534	0.265	1.116	0.308	4.911	0.13	0.478	0.135	0.287				0.139	0.295	0.161	0.439	0.265	0.161				0.126	0.143	3.956	0.117	0.126	0.178	0.599	0.213	0.13				0.109	0.122	0.113	0.135
										1.116	0.221	1.12	0.295	0.308	0.191	0.13	0.291	0.208				0.756	0.308	0.903	0.143	0.313	0.439				0.399	0.195	0.182	0.777	0.109	0.104	0.23	0.109	0.182				1.264	0.478	0.282	0.143
										2.184	0.195	0.669	0.117	0.321	0.104	0.252	0.217	0.278				0.178	0.104	0.13	0.191	0.122	0.122				0.265	0.174	0.148	0.217	0.226	0.243	0.834	0.2	0.23				0.174	0.126	0.508	0.104
										1.533	0.122	0.182	0.104	0.126	0.456	0.182	0.191	0.208				0.99	0.208	0.113	0.226	0.508	0.135				0.109	0.96	0.104	0.721	0.191	0.165	0.23	0.521	0.113				3.031	0.104	0.191	0.161
										0.252	0.104	1.546	0.282	0.104	0.174	0.174	0.391	0.195				0.486	0.365	0.109	0.195	0.143	0.109				0.339	0.135	0.143	0.586	0.191	0.161	0.126	0.143	0.2				0.46	0.543	0.139	0.156
										0.269	1.32	1.324	0.256	0.13	1.546	0.347	0.165	10.13				0.161	0.126	1.759	1.116	0.182	0.369				0.247	0.2	1.281	0.291	0.274	0.777	1.654	0.317	0.104				0.117	0.135	0.139	0.156
										0.795	0.104	0.79	0.139	0.369	0.499	0.395	0.204	0.556				0.221	1.272	0.174	0.161	0.343	0.669				0.169	0.313	3.213	0.117	0.3	0.495	0.126	0.13	0.109				0.135	0.243	0.148	0.195
										0.143	0.178	1.585	0.308	0.226	0.795	0.174	0.113	0.508				0.23	0.191	0.208	0.643	0.86	0.174				0.326	0.113	5.289	0.625	0.421	0.308	0.373	0.126	0.109				0.234	0.165	0.321	0.269
										0.816	0.221	4.672	0.868	0.274	1.203	0.126	0.117	0.226				0.113	0.117	0.343	0.282	0.534	0.109				0.135	0.139	0.234	0.313	0.2	0.178	0.699	0.339	0.104				0.23	0.13	0.122	0.751
										0.148	1.016	0.161	0.178	0.282	1.559	0.152	0.13	0.143				0.104	0.412	1.741	0.269	1.476	0.152				0.274	0.126	0.599	0.274	0.104	0.191	0.482	0.191	0.2				0.855	0.156	0.421	0.182
										0.313	0.239	0.66	0.104	0.122	0.156	0.217	0.204	0.412				0.178	0.148	28.01	0.109	0.122	0.117				0.365	0.182	0.369	0.221	0.551	0.291	0.3	0.738	0.169				1.589	0.191	2.267	0.217
										0.191	0.13	0.156	0.161	0.139	0.104	0.195	0.182	0.973				0.334	0.782	1.524	0.365	0.143	0.274				0.143	0.226	0.673	0.569	0.113	0.187	1.563	0.104	0.213				1.463	0.308	1.003	0.274
										0.66	0.122	3.621	1.233	0.46	0.495	0.769	0.916	0.126				0.152	0.304	0.156	0.148	3.452	0.417				0.538	0.187	0.308	0.221	0.217	0.56	0.139	0.187	0.143				0.256	0.135	0.23	0.178
										0.473	0.148	0.456	0.126	0.139	0.491	0.2	0.174	0.386				1.363	0.161	0.469	0.313	0.291	0.148				0.321	0.156	0.187	0.321	0.143	0.178	0.725	0.117	0.139				0.877	0.174	0.195	0.269
										0.855	0.104	3.513	0.204	1.368	0.117	0.187	0.182	0.139				0.534	0.434	2.193	0.465	1.663	0.156				0.117	0.274	5.306	0.165	0.156	0.23	0.252	0.152	0.139				1.233	14.403	0.204	0.113
										0.499	0.243	0.104	0.122	0.486	0.148	0.321	0.182	0.395				0.109	0.239	0.208	0.386	0.174	1.177				0.912	0.347	0.508	0.165	0.391	0.148	0.239	0.152	0.343				0.139	0.165	0.148	0.256
										0.499	0.139	4.277	0.13	0.104	0.252	0.152	0.599	0.647				0.304	0.434	0.161	0.208	0.169	0.217				0.308	0.79	0.161	0.265	0.208	0.326	0.139	0.261	0.109				0.347	0.117	0.156	0.104
										0.412	0.126	8.602	1.033	1.029	0.204	2.366	0.113	0.204				0.439	0.412	0.122	0.148	0.265	0.204				0.247	0.321	3.86	0.156	0.139	0.334	0.373	0.178	0.491				0.825	2.015	0.36	0.234
										0.148	0.135	0.239	0.148	0.265	0.161	0.217	0.764	0.473				1.285	0.117	1.537	0.126	1.376	0.252				0.113	0.126	1.941	0.152	0.269	0.369	0.213	0.135	0.165				1.446	0.161	0.677	0.148
										0.795	0.139	0.821	0.148	0.117	0.195	0.165	0.152	0.174				1.224	0.126	0.139	0.334	0.117	0.452				0.56	0.239	7.677	0.135	0.104	0.13	0.256	0.247	0.326				1.294	0.365	2.857	0.321
										4.268	0.174	0.174	0.756	0.191	0.195	0.109	0.434	0.317				0.669	0.23	0.174	0.117	39.513	0.156				0.265	0.265	0.33	0.143	0.287	0.473	0.239	0.278	0.126				0.161	0.295	0.104	0.769
										7.208	1.424	0.195	0.135	0.89	5.028	0.99	0.122	5.758				0.269	1.007	0.135	0.126	0.256	0.669				0.135	0.13	0.195	0.139	0.152	0.191	0.117	0.139	0.334				6.044	0.773	0.369	1.125
										0.139	0.152	6.061	0.386	0.33	0.343	0.756	0.634	0.421				0.447	0.69	0.816	0.139	0.187	0.152				0.894	0.373	3.795	1.759	0.113	0.161	0.378	0.109	0.191				0.139	0.3	0.156	0.13
										0.169	0.265	0.139	0.469	0.981	0.208	0.13	0.321	0.469				0.161	0.143	0.508	0.586	0.135	0.126				0.217	0.126	1.142	0.486	0.152	0.152	0.23	0.452	0.109				0.547	0.243	0.126	0.152
										0.274	0.139	2.275	0.117	0.412	0.135	0.113	0.148	1.064				0.282	0.417	0.139	0.143	0.148	0.295				0.208	0.282	0.795	0.117	0.113	0.182	0.217	0.221	0.886				0.226	0.169	0.182	0.261
										17.056	0.135	0.421	0.148	0.239	0.226	0.399	0.208	0.221				0.221	0.161	0.365	0.269	0.373	0.135				0.113	0.135	0.564	0.326	0.382	0.104	0.247	0.109	0.208				0.152	0.165	0.2	0.247
										2.036	0.113	0.213	0.213	0.256	0.369	0.104	0.104	0.808				0.174	2.462	0.13	0.156	0.395	0.412				0.169	0.773	0.174	0.408	0.452	0.447	0.104	3.508	0.13				0.152	0.152	0.226	0.143
										0.382	0.13	0.139	0.13	0.117	0.104	0.156	0.321	0.143				0.304	0.378	0.117	0.213	0.104	0.23				3.087	0.13	2.488	0.152	0.321	0.135	0.269	0.786	0.165				0.165	0.152	0.317	0.256
										0.795	0.369	1.311	0.174	0.239	2.57	0.195	0.43	0.148				0.321	0.256	3.144	0.53	0.243	0.139				0.2	0.104	0.695	0.426	0.182	0.213	0.161	0.178	0.265				1.663	0.113	0.2	0.356
										0.282	0.608	0.334	0.256	0.204	0.247	0.434	0.169	0.213				0.13	2.696	0.109	0.139	8.263	0.122				0.604	0.148	0.208	0.252	0.148	0.343	0.434	0.169	0.347				1.251	0.143	0.321	0.921
										1.989	0.634	0.56	0.113	0.161	3.2	0.104	0.369	0.143				2.718	0.161	0.347	0.148	0.33	0.343				0.617	0.221	4.06	0.842	0.295	0.682	0.117	0.126	0.221				1.602	0.191	0.104	0.191
										0.117	0.317	1.78	0.13	0.261	0.104	1.103	0.152	0.239				0.135	0.139	0.265	0.109	0.343	0.634				0.226	0.417	0.139	0.23	0.556	0.386	0.243	0.122	0.208				0.178	0.187	0.239	0.113
										1.62	0.178	0.412	0.53	0.117	1.094	0.113	0.347	0.143				0.621	0.356	0.148	0.161	0.165	0.261				0.208	0.443	0.3	0.187	0.156	0.434	0.208	0.234	0.104				0.208	0.165	1.42	0.161
										0.23	0.321	0.135	0.178	0.178	2.162	0.135	0.252	0.204				0.122	0.217	0.573	0.135	0.152	0.161				0.143	0.295	2.992	0.208	0.499	0.608	0.799	0.178	0.117				0.573	0.669	0.256	0.295
										0.855	0.934	0.573	0.182	0.13	0.404	0.517	14.437	0.265				0.3	0.894	0.182	0.13	0.161	0.2				0.117	0.178	0.287	0.139	0.174	0.13	0.204	0.239	0.161				1.394	0.391	0.139	0.53
										0.651	0.126	1.02	0.282	0.343	0.742	0.139	0.313	0.165				0.712	0.174	0.122	0.13	1.759	0.682				0.951	0.447	0.23	0.109	0.187	0.234	0.213	0.156	0.178				0.204	0.261	0.182	0.182
										0.3	0.208	16.756	0.604	6.253	0.482	0.135	0.226	0.143				0.547	0.3	0.217	0.491	0.282	0.169				0.135	0.174	0.221	0.391	0.23	0.399	0.999	0.169	0.443				0.234	0.126	0.109	0.169
										0.877	0.152	0.204	0.13	0.703	0.426	0.821	0.56	0.899				0.143	0.421	0.122	0.382	0.378	0.834				1.819	0.265	1.242	0.139	0.117	0.23	0.265	0.343	0.165				0.304	0.295	0.265	0.621
										0.182	0.117	0.894	0.343	0.417	0.295	0.135	0.439	1.381				0.161	0.109	0.109	1.242	0.287	0.122				0.261	0.135	0.109	0.339	0.182	0.113	0.174	0.178	0.521				0.643	0.126	5.966	0.208
										0.265	0.165	0.339	0.417	0.955	0.347	0.699	0.148	0.208				0.156	0.187	0.135	0.139	0.13	0.265				0.499	0.156	0.716	1.633	0.191	0.525	0.36	0.412	0.221				0.187	0.356	0.2	0.161
										0.899	0.321	0.864	0.447	0.421	0.269	0.187	0.664	0.195				0.604	0.169	0.916	0.234	0.104	0.104				0.213	0.334	2.579	0.213	0.339	0.2	0.208	0.104	0.152				0.122	19.782	0.343	0.365
										0.499	0.113	0.604	0.126	0.334	0.33	0.234	0.122	0.139				0.365	0.126	0.256	0.261	0.126	0.122				0.195	0.208	0.395	6.713	0.821	0.221	0.504	0.152	0.3				0.313	0.109	0.174	0.521
										1.086	0.187	3.261	0.139	0.126	0.191	0.174	0.226	0.104				0.326	0.139	0.148	0.577	3.222	0.13				0.122	0.174	0.135	0.126	0.36	0.386	0.126	0.334	0.399				2.375	0.117	0.113	0.113
										0.247	0.217	0.182	0.117	1.038	0.13	0.191	1.155	0.239				0.187	1.398	0.117	0.187	0.109	0.287				0.109	0.126	0.109	0.269	0.486	0.282	0.274	0.117	0.182				1.072	4.755	2.579	0.274
										0.951	0.104	0.816	0.204	0.582	0.13	0.161	0.356	0.291				0.169	0.148	0.261	0.208	1.624	0.243				0.343	0.738	0.152	0.195	0.113	0.36	0.469	0.122	0.382				0.143	0.321	0.195	0.135
										0.213	0.182	0.373	0.543	0.122	0.122	0.356	0.126	0.308				0.478	0.195	0.334	0.621	0.104	0.282				0.113	0.148	0.577	0.204	3.039	0.504	0.356	0.677	0.243				0.109	0.143	0.13	0.282
										0.269	0.143	0.165	0.13	0.204	2.11	0.282	0.747	0.204				0.56	0.113	0.126	0.234	0.148	0.113				0.256	0.378	0.434	0.213	0.213	0.126	0.773	0.278	0.126				9.796	1.732	0.234	0.673
										1.142	0.143	1.394	0.412	0.104	0.921	0.104	0.143	0.152				2.531	0.252	1.094	0.191	0.2	0.122				0.499	0.586	0.117	0.161	0.122	0.165	0.113	0.782	0.113				0.369	0.365	0.478	0.412
										3.487	0.161	0.148	0.139	0.126	0.339	0.308	0.252	0.182				0.278	0.191	0.386	0.287	13.829	0.234				0.135	0.378	0.439	0.234	0.208	1.016	0.287	0.113	0.161				0.538	0.148	0.161	0.595
										7.225	0.104	0.452	0.152	0.126	2.497	0.256	0.699	1.033				0.182	0.395	4.199	0.139	0.326	0.156				0.178	0.117	2.397	0.139	0.716	0.265	0.521	0.517	0.182				0.265	3.352	0.243	0.386
										0.156	0.512	1.172	0.178	1.567	1.237	0.378	0.221	0.104				0.117	0.343	1.12	0.208	0.265	0.851				0.799	0.152	0.912	2.067	0.478	0.221	0.117	0.208	0.234				0.113	0.13	0.169	0.625
										0.143	0.664	1.698	0.148	0.187	0.313	0.33	0.109	0.36				0.595	0.256	0.764	0.161	0.356	0.369				0.217	0.313	0.113	0.313	0.469	0.89	0.426	0.152	0.239				0.109	4.455	0.13	0.152
										0.148	0.156	0.182	0.187	0.386	0.156	0.187	0.117	0.178				0.764	0.543	0.595	0.243	0.148	0.46				0.113	0.122	0.139	0.161	0.109	0.208	0.261	0.968	0.191				0.2	0.143	0.156	0.46
										0.308	0.321	0.36	0.148	0.104	0.117	0.782	0.161	0.117				0.178	0.143	0.117	0.143	0.591	0.352				0.261	0.23	0.256	0.13	2.618	0.204	0.139	0.213	0.191				0.122	0.373	0.439	0.243
										15.293	0.343	0.317	0.886	0.36	0.56	0.777	0.178	0.313				0.239	0.308	0.282	0.187	0.13	1.576				0.638	0.104	0.725	0.369	0.143	0.417	0.725	9.926	0.673				0.43	0.113	0.109	0.143
										1.489	0.278	1.077	0.139	0.842	0.521	0.169	0.117	0.439				0.295	0.525	0.152	0.308	0.343	0.23				0.343	0.208	0.278	0.122	0.204	0.109	0.117	0.3	0.208				0.269	0.2	0.143	0.638
										0.161	0.634	0.178	0.104	0.143	0.122	0.321	0.247	0.104				0.161	0.135	0.191	0.152	0.143	0.104				0.135	0.421	6.917	0.256	0.109	0.399	0.426	0.104	0.187				0.109	0.586	0.287	0.868
										0.122	0.408	0.473	0.126	0.452	0.573	0.126	0.139	0.135				0.187	0.13	0.139	0.143	0.234	0.664				0.317	0.152	0.23	0.178	0.139	0.117	0.169	0.135	0.178				2.31	0.217	0.169	1.068
										0.343	0.591	2.709	0.808	0.274	2.488	0.373	0.426	0.169				0.156	0.339	1.194	0.955	0.243	0.274				0.126	0.33	0.23	0.234	0.169	0.404	0.126	1.072	0.491				0.239	0.161	1.346	0.452
										1.476	0.256	0.265	0.204	0.439	0.573	0.439	0.226	0.135				0.191	0.178	0.113	1.581	0.295	0.122				0.152	0.239	1.125	0.538	0.53	0.551	0.187	0.109	0.182				0.912	0.734	1.303	0.356
										0.126	1.52	0.66	0.269	0.174	0.148	0.278	0.13	0.669				0.187	5.545	0.148	1.585	1.641	0.113				0.452	0.169	0.252	0.126	0.109	0.226	0.452	0.3	0.612				0.382	0.122	0.169	0.165
										1.576	0.117	0.63	0.66	0.195	0.434	0.452	6.187	0.274				0.13	0.234	0.352	4.329	0.591	3.335				0.109	0.491	1.798	0.104	0.187	0.156	0.152	0.391	0.53				1.594	2.44	0.434	0.113
										1.368	0.156	0.469	0.191	0.122	0.217	0.169	0.126	0.104				0.504	0.365	0.139	0.135	3.6	0.256				0.109	0.36	2.405	0.143	0.217	0.174	0.13	0.104	0.161				0.165	0.291	0.135	0.195
										0.36	0.321	0.169	0.287	0.265	0.143	0.165	0.469	0.239				0.643	1.203	0.556	2.479	1.984	0.3				0.313	0.916	0.109	0.2	0.217	0.104	0.434	0.443	0.135				0.23	0.113	0.3	0.252
										0.339	0.412	0.582	0.122	0.143	0.169	4.034	0.287	0.178				0.851	0.152	0.747	0.243	0.656	0.261				0.109	0.443	0.582	0.113	0.156	0.23	0.208	0.152	0.148				0.877	0.13	2.662	0.122
										0.812	1.003	0.195	0.417	0.69	0.191	1.433	0.161	0.122				0.89	19.604	0.113	0.517	0.3	0.213				0.274	0.321	1.754	0.135	0.3	0.256	0.599	0.512	0.109				2.023	0.113	0.135	0.191
										0.161	0.122	0.96	0.556	0.148	0.148	0.269	0.213	0.208				0.934	0.165	1.099	0.352	0.282	0.113				0.378	0.117	0.2	0.178	0.165	0.582	0.104	0.182	0.217				0.317	4.867	0.334	0.104
										0.23	0.117	0.295	0.208	0.152	0.208	0.682	0.317	0.139				0.473	0.76	0.174	0.104	0.165	0.109				0.378	0.239	0.208	0.23	0.109	0.161	1.759	0.152	0.608				0.599	0.495	0.13	0.126
										1.09	0.204	0.2	0.152	0.152	0.13	0.53	0.23	0.104				0.143	0.148	0.274	1.828	1.528	0.113				0.135	0.326	0.825	0.304	0.339	0.117	0.109	0.452	0.152				0.195	0.208	0.135	0.23
										0.278	0.221	0.143	0.143	0.386	0.334	4.186	0.256	0.148				0.117	0.13	0.109	0.417	0.117	0.148				0.174	0.217	0.53	0.217	0.156	0.13	0.243	0.113	0.13				0.104	0.104	0.117	0.126
										1.107	0.169	0.204	4.073	0.421	0.421	0.521	0.456	0.452				1.177	0.122	0.686	0.417	2.848	0.239				0.143	0.165	0.582	0.117	0.122	0.274	0.382	0.412	0.369				3.013	0.382	0.178	2.866
										1.242	0.195	0.161	0.13	0.499	0.169	1.003	0.208	0.356				0.469	0.339	0.152	0.191	46.156	0.321				0.109	0.148	0.126	0.23	0.182	0.109	0.104	0.195	0.165				0.591	1.207	0.291	0.174
										0.152	0.999	2.631	0.295	0.148	0.109	0.156	0.3	0.256				0.43	0.156	0.204	0.234	0.169	0.139				0.469	0.96	0.226	0.152	0.33	0.143	0.109	0.243	0.595				0.261	0.274	0.109	0.161
										0.356	0.161	0.473	1.129	0.169	0.764	0.117	0.148	0.347				0.821	0.182	0.117	0.408	0.304	0.117				1.051	0.247	0.135	0.178	3.122	0.842	0.326	1.429	0.126				11.893	0.33	0.135	0.13
										0.182	0.152	0.287	0.117	0.274	0.126	0.178	0.117	0.126				0.23	0.113	0.191	0.221	0.148	0.117				0.89	0.143	0.287	0.178	0.269	0.195	0.113	0.412	0.912				0.525	0.135	2.675	0.261
										1.359	0.152	0.347	3.144	0.117	0.109	0.282	0.256	0.469				0.33	0.304	0.278	0.109	0.148	0.343				0.512	0.586	0.456	0.109	0.247	0.187	0.148	0.178	0.13				0.373	0.439	0.269	0.135
										2.927	1.22	0.282	0.482	0.104	0.46	0.13	0.109	0.261				0.204	0.686	0.538	0.317	5.202	1.333				0.408	0.187	0.178	0.139	0.117	0.182	0.321	0.104	0.243				0.261	0.191	0.23	0.864
										6.639	0.191	1.489	0.122	0.135	0.334	0.339	0.656	0.117				0.148	0.195	0.378	0.104	0.13	0.178				0.156	0.113	4.915	0.656	0.426	0.148	0.117	0.643	0.968				0.135	0.152	0.221	0.217
										0.243	0.473	0.139	0.317	0.569	0.864	0.143	0.148	0.226				0.343	0.208	0.191	1.68	0.252	0.187				0.156	0.143	0.265	0.217	0.825	0.13	0.152	0.187	0.174				4.351	0.234	4.26	0.308
										0.143	0.122	0.143	0.135	0.234	0.334	0.582	0.139	0.148				0.178	0.278	0.412	0.152	0.165	0.265				0.478	0.104	0.239	0.139	0.104	0.404	0.412	0.239	0.638				0.2	16.873	2.762	0.282
										0.143	0.517	0.3	0.221	0.117	0.508	6.878	0.148	0.213				1.029	0.408	0.2	0.699	0.217	0.573				0.234	0.234	1.385	0.208	1.537	0.46	0.221	0.582	0.143				0.747	0.152	0.152	0.269
										11.367	0.339	0.851	0.339	0.408	0.195	0.391	0.2	0.165				0.465	0.104	0.104	1.45	0.122	0.182				0.295	0.213	0.243	0.117	0.152	0.847	0.408	0.104	0.104				0.113	2.449	0.122	0.169
										1.719	0.104	0.13	0.156	0.204	0.135	0.117	0.208	0.274				0.573	0.217	0.208	0.126	0.973	0.36				0.265	0.321	1.372	1.68	0.152	0.195	0.443	0.187	1.107				0.326	0.117	0.165	0.117
										0.434	1.099	0.117	0.113	0.13	0.534	0.104	0.3	0.143				0.443	0.156	0.625	1.502	0.76	0.187				0.152	0.148	0.326	0.139	0.243	0.243	0.291	0.126	0.278				0.178	0.391	0.139	0.117
										0.33	0.109	0.104	0.486	0.313	0.109	0.643	0.109	0.221				0.421	0.543	0.291	0.634	0.161	0.152				0.165	0.143	0.69	0.256	0.404	0.252	0.56	0.2	0.113				0.104	0.2	0.135	0.326
										0.221	0.117	0.282	0.23	0.191	0.156	0.239	0.504	0.135				0.247	0.504	0.126	2.779	0.152	0.178				0.495	0.156	0.191	0.187	0.135	7.933	0.417	0.135	0.234				2.679	0.169	0.295	0.139
										0.573	0.126	0.686	0.169	0.217	0.226	0.217	0.13	0.126				0.195	0.156	0.174	0.13	0.143	0.126				0.139	0.339	0.929	0.208	0.122	1.012	0.161	0.126	0.386				0.287	0.195	0.191	0.208
										1.389	0.247	0.178	0.13	0.543	0.143	0.243	0.135	0.117				0.221	1.442	0.182	0.182	3.769	0.226				0.169	0.873	0.829	0.122	0.109	0.482	0.547	0.109	0.135				0.412	0.365	0.161	0.195
										0.191	0.148	1.211	2.432	0.365	0.122	0.156	0.182	0.278				0.551	0.339	0.148	0.143	0.104	0.122				0.117	0.187	0.182	0.104	0.282	0.213	0.178	0.113	0.395				0.113	0.208	1.494	0.261
										1.62	3.196	0.239	0.842	1.168	0.13	0.491	0.126	0.265				0.695	0.282	0.13	1.016	0.269	3.005				0.226	0.156	3.248	0.174	0.104	0.152	1.515	0.295	0.156				0.569	0.226	0.148	0.868
										0.295	0.195	0.23	0.291	0.23	0.165	0.795	0.148	0.412				0.317	0.152	0.178	0.495	1.628	11.42				0.148	0.287	1.468	0.165	0.104	1.698	0.625	2.966	0.109				0.135	0.617	0.712	1.281
										0.469	0.104	0.512	0.556	0.591	0.469	0.23	0.395	0.369				0.213	1.342	0.104	0.148	0.252	0.148				0.117	0.165	0.426	0.638	0.135	0.174	0.452	0.534	0.122				1.42	21.988	0.208	0.13
										0.313	0.148	1.016	6.969	0.682	0.139	1.125	0.625	0.356				0.195	2.206	0.135	0.491	0.143	0.117				0.473	0.686	0.517	0.643	0.122	0.534	1.207	0.187	0.139				0.161	0.139	2.245	0.139
										0.321	0.117	0.261	0.89	0.156	0.369	0.968	0.139	0.334				12.058	0.352	0.117	0.265	0.161	0.143				0.964	0.221	0.426	0.148	0.252	0.109	2.375	0.191	0.13				0.165	0.104	0.122	0.187
										0.109	0.208	0.191	0.156	0.113	0.651	0.291	0.109	0.148				0.239	0.469	0.143	0.33	13.712	0.135				0.447	0.234	0.304	0.109	0.104	0.104	0.274	0.178	0.929				1.068	4.802	0.239	0.165
										0.69	0.117	0.122	0.439	2.136	1.281	0.126	0.226	0.247				0.23	0.269	1.689	0.204	0.599	0.174				0.143	0.339	0.208	0.169	0.221	0.721	0.126	0.126	0.291				2.297	0.33	0.191	0.221
										1.264	0.178	0.382	0.512	11.402	1.385	1.494	0.169	0.182				0.23	0.599	0.156	0.156	1.185	0.139				0.113	0.178	0.534	0.187	0.287	0.156	2.788	0.182	0.165				0.382	0.122	0.317	0.117
										0.907	0.256	0.256	0.287	0.417	0.109	0.278	0.412	1.88				0.135	0.669	0.417	0.174	0.339	0.208				0.274	0.135	1.871	0.282	0.13	0.174	0.347	0.239	0.13				0.76	0.23	0.213	0.148
										1.303	0.204	0.265	0.204	3.4	0.69	0.252	0.139	0.452				0.326	0.2	0.208	0.573	1.585	0.139				0.347	0.117	0.261	0.282	0.122	0.365	0.161	0.308	0.182				0.473	0.2	0.109	0.265
										0.239	0.439	1.424	0.122	0.109	0.104	2.64	0.191	0.152				0.269	0.126	0.178	0.169	0.139	0.221				0.951	0.234	0.239	0.208	0.326	0.161	0.269	0.23	0.456				0.23	0.109	0.156	0.117
										0.343	6.266	0.143	0.486	0.386	0.152	0.664	0.465	0.23				0.174	0.109	0.234	0.226	0.152	1.385				0.304	0.591	0.543	0.187	0.321	0.13	0.152	0.213	0.117				0.152	0.269	3.917	0.269
										0.135	0.261	0.43	0.643	0.295	0.612	0.13	0.326	0.187				1.125	0.109	0.395	0.187	0.3	0.104				0.122	0.347	0.282	0.204	0.122	0.634	0.135	0.569	0.191				0.391	1.976	0.282	0.226
										1.407	0.247	0.109	0.169	1.185	0.486	0.243	0.382	0.334				0.269	0.104	0.816	0.369	0.569	0.13				0.308	0.109	0.3	0.217	0.174	0.295	0.165	0.278	0.122				3.361	8.641	0.695	0.243
										2.171	0.465	0.756	0.373	0.139	0.143	0.204	0.334	0.113				0.161	1.511	0.287	0.139	0.66	0.139				0.321	0.169	0.356	0.126	0.152	0.2	0.221	0.703	3.461				0.308	0.282	0.3	0.521
										5.024	0.122	0.252	0.986	0.378	0.213	0.378	0.165	1.342				0.178	0.135	0.278	0.742	0.369	0.486				0.756	0.317	0.239	0.33	0.13	0.165	0.139	0.252	0.252				0.313	0.109	0.404	0.217
										0.278	0.23	0.907	0.391	0.156	0.213	0.816	0.165	0.122				0.182	0.148	0.148	0.122	0.356	0.191				0.239	0.304	0.469	0.152	0.3	0.165	0.378	0.352	0.313				13.46	0.239	0.139	1.368
										0.13	0.152	0.126	0.408	2.562	0.135	0.456	0.213	0.13				0.23	0.161	0.76	0.938	1.615	0.152				0.287	0.174	0.808	0.213	0.291	0.795	0.247	0.135	0.326				0.143	0.686	1.007	0.261
										5.771	0.326	0.261	0.287	0.226	0.213	0.187	0.447	0.434				0.816	0.156	0.113	0.625	0.929	0.187				0.2	0.174	1.172	0.126	0.564	0.152	0.152	1.29	0.217				0.117	2.306	0.247	0.599
										1.22	0.126	0.221	0.46	0.604	0.13	0.113	0.234	0.217				0.968	0.282	0.122	0.109	0.247	0.187				0.139	0.226	0.2	0.148	0.208	0.23	0.169	0.143	0.104				0.143	0.126	2.709	0.247
										0.126	0.226	0.23	2.892	0.126	0.143	0.126	2.084	0.291				0.23	0.104	0.243	0.148	3.56	0.2				0.234	0.2	0.373	0.278	0.582	0.317	0.369	7.724	0.165				0.634	0.234	0.13	0.174
										2.392	0.135	2.631	0.695	1.003	6.27	0.517	0.139	0.156				0.161	0.256	0.135	0.204	2.262	0.46				0.178	0.243	0.291	0.282	0.677	0.156	0.213	0.2	3.07				0.23	0.109	0.126	0.122
										0.122	0.204	2.24	0.195	0.261	0.851	0.274	0.165	0.156				0.2	0.408	0.525	0.104	1.29	0.113				0.226	0.104	0.721	0.117	0.221	0.239	0.109	1.294	0.152				0.169	0.113	1.576	0.426
										1.016	0.117	1.372	0.169	0.239	0.174	0.508	0.208	0.256				0.13	2.432	0.239	0.143	0.13	0.109				0.247	0.304	1.103	0.117	0.508	0.456	0.347	0.247	0.122				7.546	0.2	0.812	0.465
										0.191	0.295	0.265	1.463	0.148	0.404	0.217	0.287	0.178				0.421	0.139	0.143	0.269	0.382	1.641				0.326	0.274	0.46	0.3	0.295	0.439	0.278	0.356	0.122				0.234	0.104	0.117	0.139
										0.109	0.126	0.104	0.929	1.533	0.2	0.23	0.491	0.169				0.234	0.547	1.767	0.113	0.412	0.261				0.165	0.265	0.3	0.239	0.148	0.478	0.13	0.465	0.517				0.942	7.525	0.204	0.182
										1.646	0.148	0.239	0.152	0.591	0.213	1.22	0.36	0.139				0.217	2.293	0.117	0.89	0.395	0.308				0.148	0.117	0.795	0.347	0.13	0.656	0.213	0.247	0.104				0.104	0.339	1.481	0.174
										1.164	0.33	0.113	0.3	0.243	3.113	0.187	0.313	0.326				1.567	2.479	0.148	0.117	45.604	0.274				0.139	0.113	0.756	0.612	0.2	0.104	0.591	0.165	0.156				0.152	0.139	0.221	0.777
										0.777	0.161	1.103	0.53	0.226	2.918	0.204	0.126	0.378				0.938	0.109	0.122	0.139	2.527	0.139				0.191	0.465	0.347	0.117	0.104	0.226	0.239	0.122	0.191				0.226	0.148	0.33	0.178
										0.126	0.269	0.117	0.412	0.261	0.109	0.391	0.152	2.419				0.356	0.243	0.113	0.174	0.117	0.165				0.104	0.291	1.589	0.187	0.213	0.291	0.582	0.126	0.139				0.369	0.161	0.356	0.109
										0.156	2.553	1.025	0.243	0.369	0.169	0.104	0.195	0.495				0.439	0.226	0.213	0.321	0.152	0.104				0.447	0.239	0.968	0.525	0.382	1.016	0.156	0.274	0.143				0.139	1.09	0.156	0.109
										0.621	0.226	0.295	0.261	0.178	0.243	0.139	0.369	0.174				0.113	0.204	0.261	0.517	0.33	14.077				0.208	0.239	0.161	0.178	0.13	0.473	0.174	1.185	0.13				0.126	0.104	4.012	0.2
										1.229	0.391	2.397	0.122	0.169	0.139	0.104	0.152	0.169				0.808	0.126	0.964	0.117	0.334	0.473				0.143	0.113	0.13	0.156	0.23	0.595	0.13	0.104	0.104				0.169	0.269	0.174	0.543
										0.556	0.934	0.217	0.308	0.104	0.742	0.625	0.187	0.169				0.925	0.143	0.13	1.871	0.486	0.625				0.426	0.109	0.226	0.174	0.143	0.964	0.204	0.113	0.191				0.195	0.152	0.703	0.369
										1.185	0.13	1.025	0.399	0.143	1.867	0.126	0.152	0.339				0.156	0.152	0.148	0.213	0.165	0.161				1.75	0.63	1.025	0.165	0.113	0.447	0.213	0.104	1.007				2.918	0.213	0.152	0.104
										0.23	0.321	0.2	0.143	0.291	0.104	0.23	0.117	0.456				0.148	0.339	0.135	0.287	0.443	0.148				0.13	0.161	0.109	0.165	0.126	0.234	0.113	0.135	0.156				0.278	0.595	1.086	0.182
										0.234	0.152	7.121	0.178	0.595	0.577	0.274	0.104	0.161				0.517	0.313	8.228	0.968	0.152	0.247				0.148	0.399	0.226	0.156	0.304	0.122	0.421	0.664	0.204				0.139	0.148	0.512	0.773
										1.359	0.109	0.104	0.278	0.113	0.421	0.143	0.742	0.625				0.395	0.247	0.226	0.239	0.104	0.139				0.104	0.43	0.287	0.104	0.174	1.033	0.343	0.109	1.485				0.213	0.208	0.126	0.695
										0.399	0.721	0.265	0.625	0.213	0.873	0.143	0.169	0.178				0.152	0.143	2.366	0.191	0.126	3.673				0.261	0.213	0.239	0.139	0.213	0.217	0.126	0.295	0.178				0.673	0.304	0.178	1.107
										0.308	0.234	1.09	0.148	0.13	0.234	0.156	0.195	1.259				0.182	0.13	0.868	0.256	2.366	0.373				0.491	0.321	0.326	0.156	0.135	0.486	0.313	0.226	0.122				0.187	0.117	2.232	0.174
										2.735	0.143	0.152	0.117	0.261	0.109	0.117	0.252	0.122				0.456	0.443	0.152	0.126	0.104	0.838				0.638	0.178	0.955	0.148	0.169	0.104	0.452	0.135	0.139				0.109	18.701	0.261	0.443
										0.109	1.003	0.534	0.291	0.456	0.148	0.317	0.356	0.178				0.378	1.168	0.156	0.512	0.156	9.374				0.204	0.109	0.399	0.161	0.2	0.261	0.278	0.143	0.122				1.155	0.269	0.122	0.104
										0.274	0.208	0.3	0.269	0.465	0.321	0.187	0.247	0.109				0.104	0.152	0.122	0.178	0.261	0.174				0.651	0.126	2.336	0.265	0.226	0.122	0.174	0.117	0.226				0.13	3.456	0.113	0.221
										0.191	0.465	0.382	0.356	0.721	0.46	0.226	0.113	0.178				0.261	0.547	0.156	0.352	0.934	0.261				0.109	0.135	0.174	0.46	0.148	0.113	0.191	1.95	0.174				0.117	0.352	0.104	0.213
										0.109	0.56	0.122	0.156	0.86	0.195	0.161	0.135	0.165				0.139	0.161	0.669	0.122	0.443	0.486				0.291	0.161	0.643	0.56	0.143	0.656	0.799	0.117	0.816				1.224	0.569	0.104	0.313
										1.038	0.156	5.745	0.234	0.23	0.109	0.113	0.204	0.182				0.13	0.234	0.169	0.287	0.434	0.126				0.708	0.104	0.373	0.269	0.195	0.221	0.109	0.256	0.135				2.397	0.669	0.117	0.369
										0.369	0.169	0.247	0.178	0.169	0.143	0.586	0.161	0.708				0.161	0.769	0.139	0.135	0.117	0.551				0.135	0.113	0.729	0.156	0.221	0.321	0.221	0.152	0.104				0.217	0.2	1.537	0.156
										1.016	0.234	0.191	0.169	0.269	2.436	0.113	0.148	0.643				0.23	0.278	0.109	1.264	0.226	0.169				0.174	0.382	0.369	0.23	0.139	0.152	0.195	0.239	0.135				0.439	0.942	0.712	0.386
										1.763	0.117	0.208	0.395	0.117	0.842	0.113	0.842	0.135				3.074	0.386	0.126	1.19	0.213	0.234				0.239	0.2	0.699	0.182	0.486	0.161	0.43	0.195	0.682					24.502	0.152	0.187
										0.3	0.143	0.547	0.287	0.261	2.353	0.226	0.135	0.165				0.191	0.421	0.669	0.399	4.898	0.126				0.117	0.165	0.716	0.156	0.139	0.287	0.109	0.156	0.113					0.46	0.13	0.291
										0.3	0.86	0.734	0.63	0.373	1.072	0.261	0.295	0.195				0.135	0.686	0.169	0.139	0.13	0.152				0.2	0.113	0.964	0.525	0.89	0.182	0.486	0.113	0.217					4.385	0.191	4.559
										0.117	0.278	2.514	0.195	0.373	0.313	0.399	0.169	0.139				0.2	0.677	0.182	0.256	1.411	4.082				0.517	0.126	0.63	0.234	0.117	0.178	0.161	0.117	0.126					0.274	0.195	0.113
										0.208	1.129	0.313	0.53	0.182	0.117	0.161	0.13	0.165				0.113	0.113	0.252	1.303	0.113	0.282				0.586	0.109	0.339	0.117	0.178	0.651	0.473	0.274	1.242					0.126	0.226	0.13
										1.29	0.208	1.489	0.143	0.161	0.291	0.117	0.174	0.135				0.226	0.135	0.278	0.261	1.35	0.152				0.226	0.143	0.274	0.109	0.156	0.213	0.356	0.104	0.408					0.109	0.63	0.404
										1.155	1.624	0.365	0.126	0.582	0.365	0.165	0.13	0.165				0.169	0.226	0.139	0.256	0.226	0.221				0.486	0.217	0.512	1.598	0.313	0.178	0.165	0.465	0.122					0.256	3.026	0.174
										1.059	0.261	1.759	0.247	0.156	0.682	0.152	0.408	0.208				0.508	1.151	0.36	0.434	0.13	18.501				0.152	0.13	0.221	0.426	0.282	0.486	0.247	0.247	0.317					2.766	0.104	0.204
										0.2	0.13	2.154	0.208	0.456	0.478	0.421	0.356	0.517				0.204	0.391	0.109	0.825	0.122	0.113				0.122	4.807	0.213	0.204	0.221	0.195	0.126	0.439	0.13					12.727	0.543	0.899
										0.599	0.104	0.256	0.122	0.117	0.104	0.104	0.23	1.064				0.169	0.117	0.282	0.208	0.2	0.239				0.347	0.109	1.702	0.195	0.217	0.369	0.165	0.321	0.226					0.13	0.234	0.195
										1.311	0.13	2.9	0.104	0.43	0.543	0.165	0.113	0.169				0.252	2.536	0.113	1.09	13.413	0.113				0.113	2.362	0.256	0.256	0.148	0.161	0.122	0.204	0.13					0.148	1.559	0.295
										0.178	0.269	0.143	0.152	0.174	0.126	0.321	0.608	0.148				0.916	0.156	0.261	0.165	6.035	1.824				0.191	0.178	0.46	0.161	0.226	0.204	0.491	0.135	0.847					0.104	0.434	0.265
										0.122	0.512	0.756	0.764	0.964	1.646	0.308	0.191	0.174				0.117	0.287	0.104	0.274	0.291	0.304				0.109	0.13	0.499	0.122	0.178	0.156	0.213	0.135	0.499					0.343	0.217	0.382
										0.812	0.117	0.261	0.139	0.117	0.469	0.482	0.156	0.495				0.769	0.247	0.161	30.642	3.296	0.221				0.282	0.234	0.478	0.234	0.213	0.226	0.161	1.433	0.104					1.863	0.66	0.221
										0.117	0.551	0.326	0.117	1.511	0.178	0.169	0.408	0.334				0.434	3.287	0.347	0.139	0.304	0.525				0.282	0.365	0.104	0.512	0.816	0.143	0.738	0.122	0.174					0.404	0.109	0.204
										1.081	0.156	0.721	0.525	0.417	0.2	0.139	0.321	0.234				0.113	0.113	0.278	0.321	0.79	0.174				0.187	0.13	0.187	0.195	0.239	0.287	0.23	0.834	0.139					0.13	0.395	0.109
										0.499	0.234	0.634	0.399	0.825	0.143	0.104	0.365	0.213				0.113	0.126	0.287	0.169	0.881	0.261				0.313	0.252	1.025	0.174	0.378	0.217	0.221	4.086	0.109					0.104	0.504	0.317
										0.165	0.3	1.589	0.543	0.721	0.308	0.491	0.139	0.117				0.452	0.139	9.891	0.165	0.391	0.165				0.187	0.421	0.326	0.178	3	0.343	0.313	1.355	0.239					0.282	0.109	0.347
										0.195	0.373	2.64	0.247	1.103	0.148	0.274	0.213	0.148				0.104	0.308	1.255	0.625	0.221	0.699				0.148	0.122	1.672	0.308	0.339	0.291	0.417	0.152	0.391					8.71	0.165	0.113
										0.274	0.278	0.847	1.472	0.156	0.317	1.515	0.143	0.143				0.321	0.274	0.139	0.599	1.033	0.135				0.182	0.252	0.408	0.165	0.564	0.109	0.274	0.295	0.126					0.182	0.122	0.339
										0.391	0.143	0.343	0.23	0.612	0.308	0.139	0.165	0.165				0.247	0.573	0.104	0.321	1.064	0.217				0.204	0.942	0.881	1.554	0.3	0.378	0.117	0.439	0.195					0.156	0.161	0.191
										0.143	0.252	0.638	0.308	0.274	0.165	0.347	0.187	0.174				0.148	0.226	1.884	0.143	0.2	0.734				0.334	0.625	0.161	6.031	0.165	0.208	0.256	0.313	0.117					1.129	0.13	0.174
										0.161	0.122	1.194	0.282	0.373	0.525	0.174	0.169	0.13				0.834	0.443	0.161	0.109	0.208	0.122				0.495	0.126	0.221	0.117	0.187	0.13	0.104	0.143	0.252					0.234	1.398	0.903
										0.182	0.126	0.139	0.239	0.925	0.491	0.221	0.169	0.808				0.109	0.217	0.109	0.169	0.195	0.195				0.278	0.126	0.304	0.117	0.195	0.729	0.395	0.777	0.847					0.617	0.326	1.424
										0.365	0.182	0.295	0.139	0.174	0.308	0.191	0.46	0.178				0.508	0.143	0.925	0.243	3.296	0.182				0.122	0.313	0.187	0.143	2.41	0.317	0.595	0.135	0.178					0.117	0.161	0.113
										1.12	0.295	0.143	0.139	0.426	0.864	0.169	0.117	1.385				0.43	0.365	0.122	0.921	0.148	0.221				0.122	1.107	0.161	0.174	0.143	0.148	0.334	0.109	0.313					1.112	0.122	0.139
										0.386	0.795	0.703	0.182	1.164	0.317	0.148	0.973	0.339				0.143	0.399	1.871	0.161	2.336	0.456				0.135	0.117	2.801	0.213	0.239	1.181	0.256	0.308	0.113					0.456	0.339	0.391
										0.169	0.135	0.556	0.161	0.143	0.478	0.317	0.33	0.135				0.295	0.109	0.13	0.478	1.732	0.143				0.174	0.269	12.653	0.178	0.282	1.09	0.747	0.243	0.126					0.343	0.169	0.221
										0.252	0.187	0.795	0.742	0.143	0.117	0.126	0.321	0.278				0.104	0.191	0.187	0.239	0.252	0.165				0.439	0.169	1.29	1.719	0.517	0.252	0.499	0.63	0.274					20.837	0.369	0.373
										0.109	0.308	0.391	0.191	0.204	0.122	0.139	0.161	0.816				0.161	0.53	0.104	0.217	0.426	0.473				0.326	1.02	0.53	0.174	0.139	0.135	0.269	0.23	0.126					0.165	0.187	0.369
										0.278	0.287	6.721	0.178	0.343	0.378	0.139	0.109	0.113				0.478	0.122	1.728	3.252	0.456	0.161				0.182	0.161	1.502	0.278	0.169	0.113	0.152	1.346	0.169					0.252	1.637	0.473
										0.469	0.117	0.63	0.23	0.122	0.117	0.326	0.109	0.156				2.197	0.104	27.555	0.113	0.226	0.282				0.109	0.148	0.126	0.122	0.104	0.204	0.308	0.2	0.261					2.627	0.2	0.894
										0.122	0.547	0.782	0.643	0.178	0.143	0.169	0.243	0.643				0.321	0.621	0.174	0.317	0.2	0.191				0.135	0.182	1.155	0.2	0.109	0.156	0.829	0.109	0.86					0.178	0.204	0.63
										0.825	0.239	2.102	0.156	0.117	0.404	0.139	0.126	0.599				0.122	0.195	0.512	0.204	0.117	0.109				0.456	0.104	1.133	0.126	0.161	0.104	1.871	0.109	0.399					1.099	0.126	0.104
										1.216	0.356	0.143	0.187	0.156	0.148	0.247	0.174	0.174				0.2	0.117	0.443	0.104	15.723	0.226				0.517	0.243	1.003	0.191	0.165	0.395	1.763	0.117	0.23					0.261	0.556	0.256
										0.3	1.446	0.247	0.156	0.504	0.695	0.825	0.109	0.13				0.178	0.334	2.158	0.178	0.109	0.156				0.126	0.152	3.765	0.122	0.109	0.217	0.252	0.165	0.161					0.747	0.104	1.307
										0.599	0.104	1.164	0.234	0.256	0.104	0.43	0.204	6.743				0.204	0.395	0.174	0.23	1.164	0.156				0.113	0.287	6.509	0.187	2.944	0.452	0.795	0.143	0.109					0.321	0.152	0.386
										1.259	0.113	1.433	0.595	0.321	1.077	0.378	0.126	0.122				0.369	0.265	1.871	0.53	0.239	0.656				0.165	0.139	0.148	1.533	0.182	0.226	0.252	0.139	0.308					0.855	0.13	1.029
										0.66	0.109	0.187	0.13	0.2	0.981	0.269	0.399	0.756				0.964	0.504	0.191	0.122	0.122	0.274				0.152	0.538	0.195	0.204	0.339	1.103	0.2	0.478	1.046					0.182	0.174	0.122
										0.204	0.165	0.842	0.382	0.469	0.191	0.109	0.695	0.334				0.156	0.148	0.521	0.117	0.113	0.208				0.104	0.165	7.164	0.109	0.504	0.178	0.278	0.899	0.117					0.591	0.117	0.156
										0.109	0.378	0.126	0.586	0.721	0.217	0.213	0.122	0.538				1.068	0.412	0.656	0.113	0.217	0.261				0.135	0.126	0.76	0.135	0.126	0.677	0.191	0.912	0.226					0.126	1.164	0.135
										0.482	1.059	0.43	0.391	0.208	0.117	0.36	0.2	0.204				0.252	0.465	0.156	0.113	3.252	1.602				0.651	0.143	0.486	0.122	0.256	0.256	0.252	0.308	0.534					1.168	0.139	0.612
										0.113	0.191	1.155	0.378	0.13	0.747	0.187	0.321	0.195				0.621	0.408	0.426	0.135	0.391	0.117				0.295	0.508	1.029	0.191	1.185	0.139	0.295	0.313	0.321					26.656	0.847	0.109
										0.538	0.139	0.295	0.109	0.239	0.412	0.647	0.139	0.139				0.577	0.36	0.122	0.304	0.174	0.499				0.169	0.187	1.129	0.486	0.109	0.76	0.829	0.113	0.2					0.63	0.204	0.204
										0.13	0.113	0.174	0.195	0.187	0.2	0.143	0.278	0.234				0.187	36.295	3.213	0.148	3.287	0.195				0.373	0.113	2.627	0.386	0.391	0.386	0.113	0.13	0.386					0.243	0.126	1.242
										0.217	0.756	0.152	0.417	0.973	0.191	0.104	0.213	0.104				0.347	0.191	0.599	0.109	0.621	0.156				0.139	0.486	1.077	0.113	0.117	0.13	0.182	0.174	0.152					2.21	0.343	0.265
										0.169	0.174	0.217	0.117	0.221	0.113	0.104	0.104	0.256				0.143	0.79	0.217	0.13	0.274	2.983				0.421	0.109	0.143	0.152	0.178	1.264	0.269	0.295	0.104					0.148	0.152	0.113
										0.161	0.152	0.143	0.339	0.352	0.165	0.191	0.126	0.165				0.426	0.313	0.122	0.143	16.726	0.221				0.274	0.365	0.3	0.208	0.86	0.143	0.321	0.395	0.165					0.934	0.152	0.104
										0.122	0.591	0.213	0.161	0.2	0.23	0.456	0.208	0.491				1.672	0.122	0.343	0.36	0.838	0.23				0.113	0.143	2.049	0.243	0.122	0.152	0.2	0.152	0.126					0.126	0.182	0.109
											0.113	2.692	0.143	0.252	0.751	1.971	0.117	0.274				0.452	0.139	0.139	0.156	0.434	0.317				0.33	0.278	1.598	0.265	0.2	0.365	0.373	0.33	0.221					0.191	0.135	0.256
											0.269	1.303	0.386	0.33	7.46	0.139	0.182	0.66				0.508	0.234	0.169	0.716	0.234	0.148				0.347	0.139	2.293	0.143	0.135	0.187	0.156	0.287	0.226					0.117	0.217	0.178
											0.447	0.512	0.2	0.269	1.259	0.204	0.213	0.2				0.643	0.165	0.308	0.421	0.109	0.165				0.3	0.234	1.559	0.156	0.2	0.89	0.187	1.446	0.247					0.252	0.143	0.178
											0.408	0.695	0.135	0.104	0.152	0.182	0.386	0.426				0.282	0.278	0.239	0.113	0.247	0.217				0.139	0.243	0.669	0.252	0.308	0.247	0.122	1.142	0.104					4.946	0.829	0.751
											0.187	0.973	10.308	0.33	0.178	0.938	1.159	0.274				0.182	0.191	0.643	0.226	0.191	0.139				0.13	0.517	0.951	0.23	0.126	0.734	0.2	0.799	0.221					15.54	0.256	0.573
											0.769	0.169	0.13	0.3	0.143	0.182	0.165	0.139				0.308	1.077	0.182	0.169	0.734	0.161				0.465	0.304	0.126	0.191	0.139	0.113	0.109	0.386	0.204					0.156	0.104	0.973
											0.161	0.187	0.178	0.208	0.122	0.239	0.182	0.278				0.104	0.109	0.334	0.247	0.161	1.077				0.117	0.191	2.102	0.239	0.161	0.217	0.117	0.178	0.195					0.122	0.135	0.321
											0.195	0.23	0.117	0.174	0.556	0.117	0.109	0.486				0.287	0.195	0.165	0.13	0.208	0.208				0.156	0.165	0.769	0.139	0.447	0.256	0.169	0.365	0.148					0.187	0.13	0.139
											0.113	0.247	0.191	0.152	0.399	0.834	0.191	0.465				0.126	0.104	1.224	0.269	0.2	0.208				0.204	0.282	0.434	0.508	0.135	0.169	0.269	0.117	0.122					0.703	0.169	0.499
											2.293	0.291	0.191	0.265	0.282	0.113	0.243	0.113				1.654	0.721	0.391	0.161	0.404	0.369				0.174	0.13	0.243	0.282	0.417	0.187	0.534	0.104	0.247					0.808	0.491	0.104
											0.152	0.773	0.191	0.217	0.964	0.447	0.195	0.53				0.517	1.42	4.082	0.126	0.265	0.174				0.148	0.174	0.417	0.256	0.104	0.191	0.365	0.521	0.109					0.343	0.122	0.256
											0.135	1.272	0.165	0.104	3.374	0.135	0.408	0.156				0.365	0.282	1.168	0.221	5.445	0.434				0.334	0.247	0.226	0.122	0.135	0.13	0.252	0.178	0.13					0.117	0.221	0.274
											0.122	0.265	0.96	0.36	1.767	0.156	0.113	0.135				0.625	0.143	0.716	0.122	0.113	0.2				0.291	0.226	0.664	0.104	0.534	0.239	0.695	0.213	0.148					0.339	0.135	0.208
											0.287	0.426	0.113	0.221	0.221	0.339	0.864	0.165				0.287	0.143	0.551	0.287	0.195	0.864				0.104	0.13	0.447	0.148	0.282	0.109	0.256	0.204	0.191					9.301	0.191	0.104
											0.221	0.161	0.187	0.604	0.287	0.234	0.391	0.703				0.469	0.334	0.33	0.161	1.884	0.161				0.291	0.651	0.317	0.143	0.221	0.135	0.152	0.104	0.821					0.2	0.208	0.391
											0.269	0.187	0.252	0.191	0.378	0.174	0.491	0.547				1.32	0.169	0.269	0.247	0.122	0.217				0.551	0.161	0.821	0.139	0.2	0.148	0.126	0.126	0.174					0.113	0.135	0.117
											0.135	0.239	0.782	0.313	0.135	0.178	0.226	0.109				0.122	0.334	0.161	0.152	0.899	0.234				0.117	0.135	0.599	0.187	0.143	0.178	0.482	0.473	0.169					0.135	0.278	0.473
											0.569	0.139	0.161	0.156	0.226	0.109	0.104	0.109				0.426	0.109	1.133	0.122	0.964	0.139				0.274	0.104	0.591	0.113	0.408	0.208	0.148	0.239	0.699					0.261	0.247	0.156
											6.122	1.624	0.247	0.217	1.185	0.764	0.169	0.191				0.169	0.465	0.282	1.728	0.135	9.687				0.143	0.178	0.308	0.473	0.126	0.265	0.317	0.695	0.291					0.143	0.491	0.525
											0.352	2.041	0.36	0.139	0.156	0.117	0.499	0.122				0.538	0.556	0.495	0.973	0.109	0.412				0.104	0.139	0.126	0.122	0.174	0.308	0.247	0.117	0.143					1.172	0.117	0.104
											0.143	1.216	0.256	0.182	0.256	0.365	0.117	0.274				0.551	0.247	0.113	1.815	0.178	0.161				0.274	0.187	0.417	0.386	0.117	0.113	0.109	0.217	0.169					0.304	0.208	0.226
											0.117	0.395	0.881	0.195	0.204	1.68	0.738	0.178				0.447	1.411	0.66	0.139	0.195	0.126				0.226	0.13	0.139	0.113	0.156	0.217	0.117	0.169	0.243					1.012	0.452	0.239
											0.195	10.968	0.204	0.23	0.426	0.139	0.291	0.169				1.303	0.226	0.148	7.012	12.883	0.104				0.795	0.751	0.195	1.363	0.109	0.174	0.343	0.213	0.2					0.182	0.165	0.122
											0.239	0.261	0.187	0.239	0.999	0.452	7.203	0.126				0.378	0.148	0.86	0.478	0.117	0.99				0.269	0.265	0.838	0.3	0.122	0.174	0.113	0.699	0.36					1.455	0.148	0.3
											0.104	0.434	0.43	0.217	0.104	0.152	0.369	0.178				0.803	0.347	0.182	0.239	9.214	0.174				0.313	0.195	0.304	0.234	0.139	0.165	0.3	1.133	0.317					0.686	0.117	5.345
											0.239	0.274	0.208	0.46	0.221	0.347	0.352	0.274				0.534	0.122	1.012	0.182	0.156	0.113				0.109	0.161	4.077	0.139	0.122	0.647	0.63	0.274	0.261					0.473	0.113	1.12
											0.226	0.916	0.126	0.577	0.161	0.313	0.213	0.126				0.117	3.196	0.13	2.844	4.702	0.122				0.256	0.334	0.591	0.174	0.2	0.13	0.208	0.478	0.2					0.243	0.135	0.321
											2.505	0.343	0.53	0.643	0.812	0.187	0.104	0.169				0.382	0.304	0.156	0.2	0.187	0.191				0.152	0.117	0.204	0.13	0.165	0.76	0.169	0.929	0.221					22.678	0.113	0.217
											0.234	2.123	0.208	0.421	0.247	0.139	0.143	0.295				0.169	0.591	0.13	0.156	0.33	0.36				0.23	0.178	0.122	0.109	1.246	0.169	0.221	0.373	0.221					2.432	0.13	0.821
											0.256	0.217	0.391	0.191	0.195	0.269	0.256	0.386				0.113	0.256	0.391	0.742	0.195	0.117				0.543	0.508	0.504	0.126	0.135	0.109	0.109	0.113	0.352					0.221	0.165	0.122
											0.873	0.274	0.208	0.109	0.122	0.43	0.478	0.135				12.548	0.126	0.148	2.167	0.152	0.113				0.217	0.113	0.669	0.109	0.122	0.148	0.591	0.308	0.122					1.142	0.165	0.373
											0.551	1.745	0.239	0.13	0.161	0.352	1.151	0.126				0.182	1.099	0.274	1.112	0.821	0.113				0.356	0.326	0.378	0.135	0.104	0.104	0.143	0.139	0.169					0.148	0.174	0.174
											0.135	0.669	0.278	0.287	0.13	0.517	0.178	0.278				0.226	0.148	0.521	0.365	0.139	0.109				0.161	0.247	0.182	0.234	0.2	0.495	0.139	0.135	0.221					0.769	0.2	0.43
											0.782	0.33	0.295	0.169	0.169	6.704	0.274	0.204				0.326	0.182	0.139	0.195	0.903	0.291				0.239	0.182	0.135	0.295	0.104	0.169	0.439	0.135	0.404					0.595	0.113	0.113
											0.208	0.126	0.295	0.504	2.544	0.295	0.252	0.321				0.421	0.165	0.399	0.122	0.113	1.316				0.109	0.104	0.617	1.32	0.152	0.247	0.291	0.187	0.195					1.12	0.46	0.161
											1.103	0.208	0.53	0.473	0.499	0.769	0.117	0.382				0.452	0.169	0.152	0.135	0.256	0.321				0.352	0.278	0.143	4.494	0.126	0.139	0.53	0.247	0.491					0.122	0.113	0.109
											0.178	0.426	0.556	0.226	0.204	0.23	1.737	0.13				1.32	0.104	0.169	0.304	0.508	0.269				0.109	0.239	0.139	0.352	0.143	0.122	0.234	0.104	0.195					1.75		0.104
											0.304	0.191	0.208	0.23	1.884	0.295	0.139	0.208				0.122	0.234	0.373	0.495	1.059	0.208				0.156	0.104	5.844	1.099	0.716	0.46	0.113	0.252	0.274					0.117		0.148
											0.117	0.291	0.178	0.122	0.829	0.33	0.538	0.109				1.346	0.104	0.174	0.512	1.685	0.104				0.291	0.13	0.104	0.104	0.204	0.599	0.169	0.287	0.178					0.23		0.36
											0.577	0.2	0.252	0.256	0.269	0.408	0.317	0.148				0.2	0.152	0.117	0.291	0.734	14.824				0.269	0.191	3.882	0.213	0.447	0.369	0.109	0.282	0.23					1.246		0.33
											0.117	1.95	8.875	0.947	0.777	0.117	2.24	0.447				0.226	0.104	1.025	0.156	0.282	0.291				0.591	0.178	0.109	0.934	0.109	0.156	0.304	0.152	0.23					27.837		0.113
											0.217	0.677	0.504	0.174	0.955	0.135	0.182	0.643				0.347	0.109	0.226	0.399	0.113	0.712				0.339	0.156	0.36	0.217	0.443	0.122	0.317	1.237	0.161					0.161		0.313
											0.156	0.538	0.178	0.2	0.838	0.13	0.426	0.13				0.104	1.945	0.208	0.161	1.763	0.182				0.352	0.36	0.104	0.126	2.24	0.243	0.247	0.143	0.313					0.647		0.439
											0.682	0.165	0.612	0.66	0.256	1.546	0.139	0.135				1.146	0.282	0.109	0.213	0.165	4.173				0.482	0.178	0.434	0.221	0.612	0.148	0.161	0.751	0.174					0.313		0.868
											0.313	0.308	0.139	0.122	0.113	0.408	0.2	0.152				0.291	0.169	0.13	2.184	0.725	0.104				0.243	0.373	0.499	0.126	0.109	0.256	1.85	0.148	0.703					0.104		0.187
											1.185	2.31	0.221	0.174	0.161	0.274	0.252	0.408				0.721	0.243	0.161	0.382	2.249	0.156				0.113	0.139	0.33	0.187	0.265	0.126	0.113	0.221	0.3					0.148		1.294
											0.113	3.417	0.169	0.161	0.773	0.139	0.104	0.912				0.226	0.169	0.135	0.204	1.91	0.334				0.864	0.117	2.028	0.174	0.291	0.256	0.126	0.169	0.113					0.126		0.117
											0.161	0.439	0.23	0.386	0.317	0.109	0.504	0.174				0.408	0.139	0.152	0.308	0.36	9.066				0.148	0.139	0.135	0.221	0.117	0.252	0.213	0.352	0.3					0.221		0.352
											1.906	2.627	2.049	0.33	0.465	0.13	0.161	0.473				0.43	0.278	1.628	0.104	0.148	0.113				0.165	0.256	1.194	0.352	1.924	0.256	0.326	0.699	0.295					0.938		0.195
											0.33	1.185	0.187	0.682	0.304	0.321	0.287	0.265				0.156	2.966	0.287	12.883	0.356	0.169				0.109	0.165	0.109	0.208	0.378	0.326	0.2	0.109	0.148					0.113		0.113
											0.139	0.66	0.139	0.265	0.3	0.321	0.139	0.165				0.439	0.156	0.13	0.391	0.135	0.365				1.068	0.109	0.742	0.165	0.234	0.135	0.122	0.729	0.135					0.213		0.365
											0.204	0.69	0.261	0.208	0.638	0.113	0.139	0.191				1.663	0.382	0.178	0.591	0.434	0.339				0.334	0.404	0.751	0.204	0.178	0.195	0.274	0.439	0.156					0.195		0.178
											0.373	0.569	0.13	0.135	0.213	0.439	0.109	0.161				0.99	1.164	0.139	0.13	0.382	0.178				0.638	0.352	0.599	0.369	0.178	0.148	0.13	0.247	0.165					6.639		0.217
											0.447	0.261	0.2	0.282	0.304	0.221	0.148	0.126				0.33	1.129	0.187	0.117	0.582	0.786				0.174	0.386	0.104	0.143	0.143	0.213	0.113	0.13	0.265					17.511		0.469
											0.261	2.449	0.651	0.295	0.117	0.148	0.247	0.295				0.308	0.178	0.352	0.143	0.708	3.717				0.156	0.117	0.538	0.113	0.104	0.139	0.226	0.13	0.113					0.13		0.321
											0.23	1.754	0.369	0.104	0.143	0.139	0.174	0.174				0.156	0.217	0.386	0.421	14.698	0.109				0.109	0.221	0.161	0.404	0.135	0.243	0.208	0.2	0.122					0.113		0.465
											0.148	0.491	0.56	0.443	0.247	0.369	0.182	0.291				0.243	0.347	0.126	0.551	0.109	0.23				2.223	0.2	0.399	0.143	0.165	0.104	0.169	0.143	0.391					0.178		0.161
											0.109	0.291	0.143	0.191	0.278	0.126	0.178	0.208				0.226	0.187	0.109	0.382	0.369	19.717				0.321	0.143	0.148	0.751	0.165	0.352	0.187	0.148	0.109					0.907		0.122
											0.2	0.226	0.269	0.126	0.213	0.291	0.247	0.135				0.109	0.265	0.139	2.475	0.274	0.23				0.217	0.174	2.566	0.109	2.597	1.259	0.773	0.109	0.504					0.33		1.919
											0.191	1.863	0.104	0.686	0.113	0.274	0.169	0.517				0.473	0.139	0.274	0.195	0.261	1.229				0.113	0.161	3.248	0.378	0.23	0.517	0.117	0.217	0.412					9.557		0.33
											0.881	0.195	0.165	0.274	0.178	0.165	0.165	0.208				0.378	0.13	0.747	0.395	0.682	0.2				0.521	0.148	1.025	0.204	0.256	0.977	0.117	0.208	0.195					0.182		0.291
											0.122	1.363	0.356	0.543	0.161	0.421	0.135	0.634				0.113	0.191	0.13	0.53	0.265	0.148				0.113	0.174	1.429	0.152	0.104	0.13	0.117	0.469	0.143					0.122		0.838
											0.269	2.979	1.594	0.104	0.486	0.104	0.126	0.126				0.104	0.152	0.334	1.35	0.156	0.109				0.256	0.469	0.23	0.2	0.274	0.174	0.486	0.977	0.321					0.595		1.242
											0.23	0.33	0.343	0.213	0.221	0.165	0.317	0.586				0.274	0.404	2.436	0.213	0.109	0.408				0.282	0.204	0.169	0.109	0.517	0.907	0.786	0.712	0.243					1.294		0.395
											0.161	0.473	0.109	0.282	0.777	0.165	0.2	0.169				0.152	0.274	0.221	0.148	0.239	1.65				0.538	0.161	0.239	0.174	0.156	0.187	0.191	0.226	1.116					0.226		0.126
											0.165	0.773	0.13	0.66	0.243	0.221	0.252	0.76				0.126	0.178	0.148	0.195	0.126	0.126				0.604	0.161	1.429	0.347	0.326	0.226	0.113	1.077	0.126					0.234		0.139
											0.373	4.181	0.343	0.334	0.426	0.139	0.143	0.109				0.339	0.152	0.213	0.13	0.126	0.117				0.135	0.143	0.148	0.938	0.182	0.287	0.3	1.185	0.174					1.385		0.117
											0.139	1.693	0.369	0.491	0.148	0.321	0.182	0.109				0.439	0.886	1.146	0.456	0.204	0.135				0.907	0.23	0.104	0.169	1.185	0.165	0.126	0.356	0.152					0.343		0.643
											1.237	1.12	0.104	0.174	0.152	0.33	0.169	0.304				0.282	0.921	32.001	0.104	0.556	0.217				0.265	0.278	0.907	0.191	0.161	0.36	0.725	0.243	0.117					1.68		0.226
											0.291	0.2	0.191	0.343	0.208	0.165	0.161	0.304				0.165	0.478	0.104	0.165	2.28	0.156				0.109	0.3	2.162	0.195	0.182	0.447	0.104	0.195	0.382					0.977		0.104
											1.033	2.293	0.161	1.724	0.117	0.217	0.326	0.247				0.612	0.148	2.102	0.313	0.378	0.113				0.187	0.182	0.421	0.109	0.239	0.152	0.452	0.113	0.117					0.829		1.242
											0.143	0.756	0.295	0.265	0.921	0.122	0.452	0.122				0.13	0.109	0.234	0.508	0.135	0.213				0.156	0.169	5.51	0.139	0.135	0.152	0.282	0.187	0.356					24.198		0.256
											0.182	0.33	0.217	0.274	0.53	0.113	0.469	0.117				0.473	0.721	0.421	0.382	3.408	0.13				0.391	0.187	0.182	0.148	0.2	0.2	0.148	0.156	0.204					1.984		0.113
											0.109	0.86	0.36	0.386	1.029	0.708	0.287	0.117				3.157	0.234	1.185	4.025	0.399	0.122				0.217	0.2	0.812	0.148	0.278	0.126	0.208	0.135	0.126					0.221		0.139
											0.178	0.834	0.143	0.117	0.369	0.169	0.321	0.252				0.113	0.126	0.104	0.512	0.165	0.191				0.161	0.109	0.456	0.234	0.495	0.117	0.421	0.499	0.156					1.064		0.13
											0.369	0.282	0.347	0.152	0.2	0.143	0.13	0.291				0.365	0.265	0.122	0.156	1.029	0.13				0.725	0.547	1.398	0.247	0.373	0.104	0.343	0.156	0.126					0.234		0.213
											0.287	0.278	0.23	0.269	0.456	3.734	0.625	0.816				0.152	1.572	0.53	0.278	0.113	0.482				0.213	0.274	0.504	0.868	0.265	0.247	0.117	0.204	0.165					0.63		0.139
											0.317	3.387	0.104	0.187	0.386	0.821	1.559	0.443				0.23	0.117	0.56	0.104	0.13	0.347				0.226	0.117	1.046	0.13	0.156	0.321	0.269	0.148	0.23					0.734		0.573
											0.195	0.191	0.256	0.569	0.13	0.234	0.573	0.148				0.161	1.025	0.117	0.126	0.486	0.152				3.118	0.104	2.557	2.61	0.169	0.135	0.326	0.86	0.122					1.155		0.486
											0.13	0.247	0.508	0.204	0.126	0.326	0.187	0.656				0.226	0.282	0.347	0.964	0.169	0.161				0.217	0.117	0.317	0.382	0.13	0.113	0.104	0.599	0.204					0.109		0.23
											0.3	2.762	0.291	0.456	0.786	0.104	0.135	0.412				0.109	0.143	0.161	0.234	0.148	1.598				0.803	0.117	0.76	0.274	0.169	0.126	0.716	0.109	0.148					0.426		0.486
											0.109	0.104	0.182	0.109	0.547	0.139	0.187	0.443				0.395	0.221	0.143	0.174	0.117	0.113				0.143	0.56	1.142	0.161	0.221	0.117	0.265	0.226	0.122					0.109		0.373
											0.126	0.109	0.543	0.421	0.274	0.226	0.773	0.135				0.13	0.161	0.104	1.468	0.287	0.182				0.135	0.187	16.257	0.135	0.135	1.177	0.287	1.841	0.278					2.692		0.109
											0.525	0.495	3.804	0.156	0.187	0.3	0.191	0.126				0.256	0.178	0.33	0.178	5.823	2.353				0.443	0.126	0.773	0.148	0.169	0.968	0.452	0.104	0.143					0.191		0.282
											0.139	0.465	0.769	0.122	0.239	0.695	0.109	0.23				0.356	1.29	0.656	0.178	0.234	0.23				0.947	0.148	16.769	0.23	0.109	0.465	0.399	0.929	0.213					0.243		0.465
											0.434	0.356	0.439	0.135	1.311	0.117	0.113	0.404				1.086	0.256	0.182	1.103	0.13	0.317				0.139	0.221	0.321	0.208	0.43	0.221	0.122	0.586	0.169					0.881		0.33
											0.239	0.252	0.443	0.109	1.75	0.456	0.217	0.113				0.126	0.252	0.182	0.169	0.321	0.117				1.45	0.178	0.126	0.113	1.455	0.122	0.482	0.226	0.139					28.154		0.334
											0.243	0.174	0.434	0.113	8.302	0.204	0.126	0.156				0.881	0.191	0.191	0.126	1.984	0.187				0.2	0.104	0.113	0.412	0.165	0.399	0.334	0.226	0.213					0.135		0.104
											0.599	1.845	0.143	0.117	0.239	4.398	1.329	0.925				0.595	2.653	0.204	0.104	0.113	0.161				0.165	0.174	0.122	0.221	0.117	0.265	0.195	0.178	0.234					0.208		0.252
											5.671	0.109	0.195	0.981	0.182	0.582	0.439	0.36				0.191	0.13	0.274	0.643	0.278	0.256				0.113	0.261	0.13	0.104	0.182	0.712	0.582	0.165	0.122					0.195		0.139
											0.109	0.2	0.373	0.2	0.404	0.278	0.226	0.156				0.243	0.113	0.178	0.204	2.288	0.135				0.226	0.239	0.139	0.109	0.53	0.109	0.525	0.703	0.608					1.433		0.126
											0.161	0.69	0.564	0.191	1.155	0.855	0.182	0.66				0.2	0.126	0.113	0.252	0.113	0.321				0.334	0.122	0.551	0.122	0.491	0.287	0.195	1.507	0.148					0.369		0.404
											0.139	0.135	0.239	0.221	0.308	0.261	0.499	0.117				0.651	4.273	2.827	0.295	0.213	0.139				0.122	0.104	0.96	0.343	0.174	0.161	0.148	0.234	0.195					0.595		0.117
											0.161	4.92	0.434	0.135	1.754	0.213	0.591	0.139				0.117	0.109	0.239	1.368	0.117	0.894				0.104	0.764	0.243	0.2	0.104	0.282	0.274	0.252	0.161					0.247		0.117
											1.915	0.109	24.932	0.13	1.19	0.178	0.113	0.117				0.156	0.651	0.191	0.999	0.13	0.456				0.152	0.148	0.321	0.122	2.049	0.33	0.265	0.677	0.174					0.204		0.517
											0.161	0.217	0.226	0.213	0.221	0.213	0.109	0.117				0.165	0.139	0.178	0.504	12.036	0.382				0.139	0.221	0.591	0.152	0.634	0.109	0.148	0.117	0.135					0.113		0.104
											0.682	0.161	0.139	0.295	0.269	0.677	0.148	0.269				0.339	0.161	0.868	0.213	0.117	0.204				0.2	0.63	0.499	0.716	0.187	0.208	0.777	1.224	0.152					0.148		0.556
											0.729	0.126	0.182	0.586	0.478	0.256	0.404	0.126				0.334	0.278	0.213	0.287	11.172	0.239				0.391	0.308	0.903	0.408	0.334	0.139	0.243	0.287	0.135					0.169		0.321
											0.747	13.239	5.675	0.117	0.13	0.135	0.252	0.699				0.894	0.256	1.906	1.255	0.174	0.135				0.825	0.304	0.295	0.608	1.185	0.352	2.436	0.161	0.291					0.13		0.208
											0.165	1.389	0.109	0.174	3.422	0.269	0.161	0.261				0.182	0.304	0.135	0.156	5.81	0.104				0.851	0.174	2.527	1.272	0.347	0.439	0.113	0.195	0.169					0.139		0.234
											1.155	0.547	0.686	0.2	0.408	0.308	0.204	2.74				0.608	0.386	1.581	0.521	0.187	0.161				0.104	0.313	1.893	0.104	0.169	0.864	0.252	0.113	0.373					7.759		5.736
											0.104	0.447	0.178	0.152	1.363	0.113	0.261	0.122				0.126	0.143	26.395	0.239	0.504	7.551				0.421	0.135	2.657	0.386	0.126	0.143	0.278	0.148	0.226					18.428		0.2
											0.521	2.384	0.178	0.317	0.382	0.152	0.556	0.261				0.187	0.122	0.126	1.402	0.491	0.269				1.081	0.104	0.456	0.33	0.126	0.217	0.122	0.152	0.117					0.126		0.13
											0.161	9.496	0.352	0.373	0.213	2.284	0.178	0.256				0.386	0.217	0.534	0.178	0.612	0.109				0.156	0.122	0.569	0.165	0.143	0.104	0.252	0.135	0.234					0.117		0.143
											0.126	0.156	0.491	0.269	0.135	0.968	0.139	0.156				0.13	0.851	2.019	30.034	0.195	0.326				0.247	0.369	0.291	0.122	0.213	0.169	0.208	0.33	0.165					0.204		1.663
											0.369	1.68	0.443	0.122	0.174	0.13	0.252	0.165				0.339	0.117	0.143	0.148	0.699	0.161				0.135	0.104	0.426	0.156	0.117	0.187	0.226	0.465	0.395					0.113		0.46
											0.295	0.135	0.217	0.135	0.195	0.109	0.104	0.195				1.672	0.204	2.271	0.174	0.169	0.117				0.373	0.13	0.152	0.191	1.984	0.651	0.204	0.104	0.23					0.682		0.161
											1.203	0.682	0.221	0.152	0.334	0.148	0.243	0.165				0.117	0.148	0.221	0.117	0.877	0.426				0.343	0.13	0.973	0.113	0.117	0.148	0.247	0.317	0.126					0.126		0.56
											0.152	0.252	0.795	0.543	0.99	0.113	0.104	0.178				0.117	0.247	0.677	0.495	4.702	0.221				0.295	0.113	0.308	0.478	0.234	0.204	0.122	0.126	0.122					0.109		0.308
											0.135	0.677	0.243	0.204	0.317	0.278	0.126	0.126				0.126	0.404	0.13	0.399	0.239	0.152				0.247	4.985	3.487	0.204	0.13	0.577	0.625	0.169	0.122					0.234		0.443
											0.109	0.747	0.139	0.148	0.104	0.456	0.122	0.152				0.161	0.104	0.395	0.208	0.521	0.161				0.135	0.135	0.33	0.226	0.182	0.213	0.143	0.139	0.174					9.466		0.122
											0.169	0.126	0.23	0.126	0.169	0.104	0.143	0.169				0.161	0.113	0.239	0.13	1.311	0.217				0.126	0.113	0.382	0.135	0.191	0.821	0.156	0.295	0.104					0.104		0.139
											0.13	0.178	0.13	0.152	0.356	0.512	0.122	0.261				0.66	0.261	0.187	0.239	0.139	0.13				0.187	0.182	0.56	0.161	0.109	0.243	0.334	2.232	0.577					0.599		0.165
											2.188	0.126	0.161	0.187	0.182	0.161	0.13	0.161				1.524	0.443	0.452	0.339	0.278	0.13				0.135	2.015	0.213	0.2	0.143	12.735	1.012	0.378	0.165					1.155		0.126
											0.234	4.008	0.512	0.165	0.221	0.955	0.182	0.13				0.204	0.135	3.161	0.182	1.867	0.317				0.465	0.178	0.308	0.13	0.13	0.143	0.347	0.234	0.178					1.884		0.191
											0.261	0.595	0.204	0.234	0.291	0.308	0.669	0.274				1.294	0.473	0.104	0.347	1.963	0.143				0.812	0.13	0.152	0.109	0.23	0.156	0.109	0.382	0.456					0.135		0.239
											0.334	0.104	2.319	0.139	0.13	0.426	0.143	0.2				0.247	41.87	0.742	0.2	0.109	0.595				0.113	0.152	0.282	0.204	1.342	0.122	0.234	0.321	0.2					0.126		0.221
											0.148	0.104	0.378	0.352	0.239	0.317	0.208	0.122				0.274	0.304	0.169	0.217	0.947	0.182				0.122	0.213	1.971	0.13	0.135	0.447	0.573	0.13	0.113					0.13		0.304
											0.165	1.442	1.324	0.426	0.999	0.148	0.599	0.243				0.178	0.208	0.434	0.169	0.191	0.204				0.239	0.109	0.2	0.538	0.373	0.156	0.165	1.003	0.13					0.126		0.161
											0.104	2.062	0.187	0.113	0.117	0.321	0.104	0.703				0.126	0.295	0.217	0.152	0.191	0.122				0.456	0.434	0.443	1.767	0.113	0.104	0.269	0.156	0.122					0.465		0.525
											0.243	0.282	0.122	0.165	0.122	0.104	0.291	0.2				0.135	1.272	0.178	5.501	0.152	0.135				0.295	0.247	0.117	0.113	0.182	0.174	0.169	0.617	0.139					1.824		0.226
											0.152	1.198	0.247	0.104	0.117	0.143	0.378	1.32				0.174	0.265	0.304	0.135	0.33	15.045				0.2	0.912	0.439	0.243	0.13	0.182	0.178	0.169	0.161					1.033		0.63
											0.903	0.113	0.148	0.178	0.473	0.148	0.152	0.208				0.109	0.369	0.3	0.295	1.19	0.656				0.447	0.113	0.178	0.113	0.925	0.156	0.504	0.139	0.547					1.042		0.126
											0.291	2.423	0.252	0.117	0.347	0.139	0.122	0.352				0.313	0.243	0.204	0.156	0.339	0.33				0.278	0.851	0.117	0.104	0.443	0.221	0.178	0.256	0.208					25.262		0.851
											0.239	0.256	0.117	0.113	2.145	0.43	0.252	0.135				1.02	0.109	1.255	0.191	0.36	4.577				0.109	0.148	0.53	0.217	0.334	0.226	0.139	0.156	0.104					0.434		0.135
											0.356	0.148	0.439	0.117	0.378	0.148	0.156	0.795				0.734	0.239	0.339	0.391	3.43	0.122				0.143	0.269	0.174	0.117	0.256	0.378	0.109	0.604	0.117					0.569		0.434
											0.143	0.929	0.221	0.204	1.159	0.182	0.161	0.287				0.504	0.178	3.539	0.317	0.282	8.48				0.321	0.217	0.469	0.187	0.195	0.204	0.117	0.113	0.23					0.169		0.226
											0.182	0.334	0.386	0.161	0.903	0.534	0.113	0.217				0.204	0.161	1.164	0.126	1.507	0.252				0.386	0.243	0.473	0.252	0.204	0.291	0.113	0.161	0.122					0.747		0.373
											0.747	0.751	0.269	0.36	2.623	3.348	0.104	0.564				0.69	0.221	0.664	0.156	0.33	0.104				0.117	0.291	0.547	0.143	0.261	0.291	0.208	2.874	0.291					0.178		0.113
											0.113	0.148	0.165	0.308	0.473	0.113	0.169	0.282				1.476	8.827	0.417	0.169	0.187	0.178				0.148	0.178	0.347	0.156	0.187	0.3	0.234	0.278	0.165					0.369		0.417
											0.143	6.344	0.404	0.152	0.117	0.234	0.148	0.239				0.113	0.161	0.152	0.191	3.204	2.21				0.104	0.161	0.122	0.13	0.239	0.517	0.295	0.373	0.182					0.816		0.213
											0.126	0.169	0.907	0.46	0.43	0.148	0.256	0.191				0.239	0.204	0.495	0.274	0.564	3.2				0.217	0.117	0.321	0.812	0.117	0.113	0.13	0.256	0.139					0.864		0.247
											0.178	1.32	0.399	0.339	0.226	0.139	0.234	0.104				0.234	0.187	0.208	0.117	0.195	0.187				0.378	0.13	0.226	0.643	0.152	0.191	0.313	1.133	0.595					0.174		0.443
											0.117	0.295	0.109	0.109	0.165	0.148	0.152	0.161				0.452	0.156	1.007	0.139	0.204	20.881				0.465	0.399	0.977	0.708	0.178	0.23	0.169	0.161	0.617					0.808		0.204
											0.182	1.237	0.239	3.921	1.967	0.239	0.247	0.23				0.117	0.664	0.169	0.261	0.113	0.465				0.282	0.187	0.104	1.42	0.612	0.525	0.178	0.143	0.117					0.13		0.456
											0.191	0.152	0.204	0.326	0.99	0.252	0.287	0.113				1.815	0.386	0.295	0.282	0.126	0.182				0.247	0.117	1.181	0.304	1.546	0.221	0.469	0.165	0.577					3.369		0.213
											0.135	1.559	0.243	0.122	0.291	1.138	0.195	0.213				0.104	0.117	0.143	0.148	0.109	0.122				0.808	0.104	5.506	0.625	0.113	0.161	0.161	0.234	0.456					0.208		0.117
											0.117	0.191	0.2	0.109	0.165	0.2	0.3	0.165				0.473	0.109	0.195	0.104	0.295	0.135				0.282	0.295	0.473	0.174	0.143	0.465	0.148	0.126	0.234					0.195		0.148
											0.104	2.106	0.104	0.261	0.143	0.226	0.669	0.109				0.156	0.139	0.46	0.143	0.139	2.74				0.117	0.113	0.161	0.113	0.156	0.174	0.243	0.508	0.408					0.547		1.828
											0.426	0.139	0.152	0.356	0.156	0.104	0.269	0.13				0.135	0.13	0.573	0.538	0.126	0.282				0.148	0.256	0.148	0.113	0.169	0.274	0.239	0.23	0.139					27.776		0.139
											0.113	0.221	0.208	1.893	0.756	0.386	0.23	0.204				0.247	0.156	1.22	0.404	2.332	0.161				0.109	0.261	0.525	0.161	0.247	0.269	0.543	0.204	0.117					0.13		0.33
											0.187	0.195	3.63	1.967	0.13	0.334	0.256	14.107				0.439	0.208	0.148	0.143	0.204	0.677				0.2	0.143	0.647	0.617	0.499	0.465	0.821	0.174	0.721					0.378		0.321
											0.143	2.054	0.239	0.373	0.182	0.117	0.465	0.365				0.113	0.412	0.269	0.152	0.426	0.313				0.126	0.109	0.586	0.161	1.702	0.769	0.343	0.117	0.265					0.386		0.13
											0.478	0.195	0.143	0.686	0.113	0.143	0.478	0.161				0.373	0.122	0.521	0.135	0.191	0.109				0.234	0.104	0.274	0.269	0.547	0.117	0.169	0.161	0.152					2.749		0.135
											4.728	0.122	0.104	0.148	0.23	0.109	0.243	1.546				1.142	0.282	0.221	0.126	0.161	0.191				0.139	0.386	1.303	0.213	0.347	0.278	0.547	0.208	0.135					0.538		0.261
											0.156	1.802	0.182	0.365	0.282	0.287	0.143	0.174				0.109	0.834	0.395	0.152	0.274	0.261				0.117	0.213	0.56	0.208	0.243	0.239	0.651	0.282	0.256					0.369		0.148
											0.122	1.138	0.161	0.169	0.182	0.304	0.113	0.217				0.586	0.174	0.673	0.161	0.165	0.126				0.182	0.282	0.851	0.161	0.191	0.109	0.265	0.104	0.104					0.113		0.261
											0.221	0.109	0.104	0.135	0.109	0.117	0.117	0.33				0.634	0.161	0.3	1.342	0.226	0.747				0.117	0.113	0.143	0.256	0.126	0.234	0.269	0.343	0.208					0.195		1.051
											0.143	1.107	0.143	0.269	0.647	0.221	0.226	0.595				0.165	0.512	0.274	1.416	7.308	0.117				0.139	0.326	0.543	1.554	0.156	0.2	0.864	0.178	2.696					0.169		0.226
											0.643	1.033	0.599	0.139	0.139	0.604	0.261	0.278				1.689	1.35	0.104	2.141	0.191	1.537				0.178	0.278	2.892	0.109	0.156	0.252	0.356	2.666	0.195					0.317		0.569
											0.247	0.508	0.217	1.29	0.117	0.191	0.23	0.126				0.417	0.109	0.122	0.165	0.113	0.178				0.169	0.13	0.408	0.152	0.122	0.729	0.399	0.886	0.287					0.156		0.23
											0.117	0.534	0.352	0.313	0.395	2.284	0.204	0.274				0.99	0.187	2.744	9.6	0.391	0.269				0.256	0.221	0.282	0.122	0.109	0.33	0.456	0.269	0.291					8.467		0.347
											0.139	0.482	0.221	1.52	0.109	0.421	1.307	0.456				0.386	0.395	0.109	0.143	0.378	1.285				0.126	0.113	1.216	0.504	0.104	0.182	0.2	0.538	0.109					19.044		0.139
											0.143	0.391	0.117	0.36	0.604	0.399	0.308	0.274				0.456	0.169	0.161	0.304	0.113	0.178				0.317	0.156	2.197	0.104	0.499	0.139	0.551	0.586	0.695					0.178		0.999
											0.152	0.395	0.161	0.239	0.152	0.352	0.239	0.343				9.361	0.117	0.291	0.122	3.348	0.252				0.148	0.113	0.161	0.104	0.117	0.13	0.247	0.152	2.657					0.109		0.143
											0.729	1.159	0.113	0.247	0.591	0.122	0.556	0.104				0.122	3.374	0.143	0.347	0.217	0.204				0.113	0.143	8.328	0.109	0.174	0.708	0.109	1.016	0.135					0.113		0.139
											0.582	0.308	0.161	0.126	0.152	0.104	1.159	0.109				0.295	0.182	0.126	3.013	0.174	1.837				0.126	0.651	2.01	0.777	0.182	0.408	0.386	0.161	0.104					0.113		0.204
											1.12	0.213	0.23	0.239	0.143	0.317	0.174	0.386				0.36	0.139	1.468	0.117	0.117	0.239				1.485	0.187	9.131	0.751	0.182	0.304	0.53	0.169	0.117					0.195		0.365
											0.117	0.86	2.649	0.152	0.399	0.156	0.3	0.365				0.651	0.265	0.156	0.86	10.894	0.208				0.161	0.113	0.564	0.148	0.122	0.169	0.599	0.53	0.907					0.156		0.182
											0.113	0.265	0.326	0.13	0.399	0.321	0.187	0.669				0.517	2.657	0.252	3.157	12.297	0.208				0.378	0.13	2.479	1.485	0.13	0.187	0.274	0.139	0.113					0.517		0.243
											0.161	0.486	0.417	0.208	0.274	1.007	0.204	0.2				0.803	0.148	0.113	1.533	0.191	0.113				0.109	0.2	0.673	0.703	0.13	0.564	0.504	0.139	1.103					0.117		0.174
											1.19	0.486	0.113	0.113	0.517	0.104	0.356	0.126				1.463	0.143	0.265	0.13	6.478	0.343				0.456	0.23	0.886	0.152	0.226	0.117	0.282	0.208	0.139					0.113		0.256
											0.109	0.217	0.178	0.143	0.46	0.326	0.256	0.13				0.282	0.174	0.143	0.256	0.538	0.46				0.13	0.13	4.038	0.842	1.394	0.169	0.313	0.256	0.113					9.057		0.412
											0.239	0.261	0.239	0.122	0.152	0.573	0.247	0.174				1.442	0.269	0.174	0.195	0.13	3.856				0.443	0.156	2.618	0.152	0.551	0.135	0.104	0.986	0.13					0.46		0.399
											0.148	0.252	0.126	0.208	0.152	1.237	0.13	1.767				0.161	0.187	0.178	0.256	0.13	0.113				0.239	0.408	0.178	0.117	0.182	0.278	0.221	0.135	0.13					0.56		0.122
											0.104	0.213	0.391	0.686	0.126	0.291	0.643	0.122				0.161	0.217	0.334	0.239	0.669	0.591				0.36	0.113	0.43	0.182	0.148	0.356	0.104	0.113	0.148					1.906		0.195
											0.161	0.208	0.56	0.465	0.621	0.256	0.178	0.252				0.916	0.156	0.234	0.156	0.226	0.139				0.13	0.777	0.178	0.122	0.126	0.504	0.113	0.152	0.764					0.143		0.326
											0.2	0.208	0.382	0.139	1.025	0.313	0.156	0.104				0.304	0.139	0.547	0.282	0.152	1.203				0.13	0.152	0.243	0.903	0.174	0.161	0.221	0.117	0.122					0.217		0.156
											0.169	0.3	0.143	0.226	0.582	0.143	0.165	0.113				0.447	0.104	0.113	0.334	0.2	0.282				0.178	0.122	4.134	0.239	1.468	0.117	0.135	0.156	1.081					0.139		0.117
											2.119	0.556	0.117	0.36	1.563	0.139	0.239	0.13				1.35	0.143	0.465	0.577	0.122	0.139				0.221	0.13	0.182	0.269	0.126	0.187	0.269	3.243	0.139					0.525		0.308
											0.274	0.204	0.152	0.126	0.864	0.139	0.208	0.187				0.234	2.184	2.553	1.229	0.604	0.2				0.486	0.326	1.424	0.217	0.278	0.104	0.265	0.139	1.858					0.208		0.912
											0.126	1.003	0.742	0.161	0.13	0.13	0.677	0.808				0.169	0.321	0.352	0.204	0.221	0.308				0.339	0.182	0.504	0.113	0.182	0.165	0.256	0.117	0.165					1.876		0.113
											0.156	1.12	0.13	0.13	0.169	0.239	0.612	0.104				0.617	0.247	0.126	0.313	0.187	0.443				0.434	0.148	0.256	0.195	0.213	0.109	0.174	0.313	0.113					0.99		0.148
											0.851	0.139	0.334	0.117	0.686	0.808	0.378	0.117				0.113	0.313	0.169	0.195	0.23	0.109				0.165	0.122	0.512	1.437	0.2	0.343	1.116	0.135	0.391					0.104		0.347
											0.122	0.117	0.152	0.174	0.482	0.239	0.178	0.122				0.356	0.113	1.181	0.478	0.195	0.256				0.695	0.174	2.097	0.174	0.2	0.3	0.113	0.46	0.295					1.168		0.122
											0.261	0.148	0.152	0.391	0.117	0.221	0.104	0.178				0.69	0.126	44.658	0.213	0.182	0.126				0.243	0.148	0.104	0.156	0.213	0.573	0.161	0.109	0.221					26.048		0.274
											0.135	0.356	0.104	0.443	0.117	0.734	0.465	0.812				1.628	3.044	2.584	0.456	0.104	0.378				0.191	0.156	0.165	0.182	0.221	0.352	0.109	0.916	0.551					0.226		0.504
											0.126	0.443	0.3	0.36	0.734	0.178	0.938	0.165				0.122	0.135	0.525	0.122	0.161	0.148				0.139	0.217	0.13	0.517	0.161	0.721	0.439	0.148	0.386					0.113		0.213
											0.252	1.941	0.226	0.182	0.742	0.113	0.339	0.152				0.947	0.122	0.204	2.436	0.834	0.187				0.261	0.191	0.547	0.169	0.148	0.213	0.499	0.139	0.178					0.135		0.434
											0.786	0.156	0.347	0.625	0.117	0.113	0.113	0.295				0.139	0.907	0.79	4.42	1.963	15.371				0.195	0.187	1.329	0.122	0.135	0.13	0.104	0.165	0.104					0.556		0.352
											0.534	1.107	0.156	0.265	3.652	0.126	0.521	0.204				0.569	0.699	0.656	0.156	1.42	0.443				0.126	0.104	3.864	0.113	0.117	0.148	0.178	0.295	0.156					0.469		0.161
											0.46	1.333	1.229	0.139	0.126	0.287	0.113	0.269				0.113	0.317	0.117	1.937	0.148	4.924				0.347	0.13	0.195	0.782	0.139	0.378	0.13	0.104	0.2					0.213		5.784
											0.169	1.524	0.126	0.117	8.593	0.703	0.113	0.621				0.109	0.2	0.122	0.716	1.185	7.208				0.465	0.252	0.182	0.343	0.621	0.187	0.317	0.113	0.122					1.077		0.256
											0.3	0.512	0.412	0.156	0.243	0.104	0.135	0.208				0.295	0.135	0.3	0.13	0.452	0.191				0.113	0.156	1.659	0.148	1.511	0.213	1.19	0.122	0.343					0.2		0.261
											0.113	0.221	0.178	0.165	0.204	0.695	0.135	0.135				0.109	0.2	3.435	0.295	0.109	3.917				0.126	0.117	0.934	1.476	0.113	0.452	0.117	0.104	0.139					0.174		0.2
											0.152	0.486	0.122	0.165	0.473	0.278	0.256	0.221				0.274	0.178	0.122	22.071	0.252	0.156				0.135	0.486	0.313	0.56	0.13	0.135	0.113	0.604	0.343					3.682		0.152
											0.143	0.56	0.378	0.534	0.139	0.187	0.287	0.143				0.117	0.321	0.169	0.66	0.191	22.683				0.126	0.109	0.391	0.265	0.417	0.143	0.287	0.339	0.213					0.161		0.152
											0.182	0.217	0.847	0.178	1.055	1.442	0.695	0.334				0.148	0.465	0.13	0.169	1.91	2.032				0.221	0.221	3.804	0.955	1.055	0.36	0.122	0.148	0.109					26.769		1.828
											0.156	0.408	0.109	0.339	0.217	0.243	0.113	0.174				0.695	0.178	0.278	0.165	0.13	0.109				0.156	0.169	2.136	0.135	0.365	0.113	0.347	0.243	0.117					0.165		0.547
											0.213	0.347	0.174	0.104	0.247	0.122	0.104	0.317				0.782	0.122	0.152	0.886	0.148	0.247				0.412	0.256	0.599	0.452	0.282	0.343	0.877	0.135	0.156					0.104		0.117
											0.208	0.178	0.547	0.213	2.501	0.109	0.122	0.165				0.165	1.229	0.243	0.187	0.174	0.117				0.152	0.213	0.478	0.204	0.3	0.412	0.2	0.208	0.625					1.072		0.187
											0.195	0.2	0.382	0.638	2.762	0.326	0.76	0.399				0.208	0.664	0.321	0.421	0.109	3.791				0.417	0.295	0.287	0.152	0.217	0.2	0.417	0.109	0.339					3.591		0.291
											0.113	1.32	0.104	0.36	0.365	0.313	0.69	0.439				0.143	0.482	0.23	0.664	0.113	0.156				0.126	1.02	0.213	0.143	0.191	0.747	0.152	0.221	0.239					0.647		0.174
											0.165	1.389	0.208	0.143	0.577	0.321	0.287	0.13				0.195	0.126	0.33	1.919	1.572	0.135				0.122	0.13	0.339	0.426	0.122	0.135	0.191	0.117	0.308					0.13		0.117
											3.283	0.143	0.347	0.239	0.799	0.135	2.731	0.169				0.942	0.139	0.677	0.295	0.564	0.964				0.204	0.148	0.126	1.203	0.135	0.782	0.234	0.135	0.104					0.169		0.117
											0.113	0.317	0.2	0.104	0.117	0.13	0.182	0.104				0.139	0.126	3.608	0.2	0.191	0.339				1.094	0.386	2.77	0.156	0.178	0.643	0.339	0.174	0.143					0.43		0.347
											0.148	2.445	0.191	0.104	3.426	0.269	0.23	0.165				0.135	0.165	0.109	0.534	0.122	0.247				0.126	0.234	0.239	0.148	0.36	0.399	0.239	0.36	0.942					0.143		0.287
											0.308	0.834	0.182	0.182	0.217	0.13	0.234	0.191				0.669	0.634	0.226	0.495	0.113	0.3				0.174	0.178	0.204	0.165	0.113	0.239	0.252	0.13	0.504					8.953		0.13
											0.139	1.055	0.256	0.122	0.478	0.499	0.191	0.156				2.914	0.143	0.178	0.556	0.182	0.204				0.113	0.113	1.107	0.213	0.256	0.191	0.261	0.217	0.291					0.165		0.122
											0.104	0.126	0.291	0.208	0.907	0.113	0.252	0.126				0.213	0.109	0.239	0.226	0.621	0.825				0.243	0.243	0.373	1.35	0.161	0.226	0.178	0.109	0.33					19.4		0.234
											0.122	5.488	1.029	0.994	0.148	0.109	0.117	0.269				0.282	1.772	0.734	0.226	0.13	1.35				0.247	0.13	1.659	0.213	0.117	0.148	0.117	0.543	0.122					0.152		0.113
											0.174	1.125	0.174	0.261	0.104	0.126	0.187	0.3				0.556	1.407	0.23	0.247	0.278	0.126				0.282	0.165	0.156	0.217	0.139	0.204	0.113	0.33	0.265					0.161		0.2
											0.161	0.117	0.174	0.547	0.208	0.239	0.169	0.304				0.2	0.117	1.789	0.343	2.779	0.2				0.365	0.117	1.476	0.439	1.185	0.126	0.894	0.143	0.247					0.256		0.426
											0.378	0.113	0.143	0.152	0.243	2.497	0.356	0.13				0.126	0.482	1.164	0.195	0.174	0.13				0.208	0.321	2.071	0.139	0.13	0.538	0.36	2.735	0.178					0.2		0.13
											0.23	0.204	0.261	0.234	0.317	0.135	0.169	0.313				0.256	0.122	25.058	0.109	0.152	0.495				0.143	0.161	0.899	0.156	0.669	0.148	0.13	1.281	0.156					0.156		0.126
											0.89	9.895	0.113	0.534	0.825	0.182	0.256	1.663				0.187	0.504	0.187	0.122	0.117	0.399				0.122	0.148	0.69	0.104	0.291	0.104	0.195	0.117	0.174					0.143		0.439
											0.109	0.195	1.672	0.152	0.104	0.148	0.187	1.429				0.378	0.191	0.469	0.452	0.109	1.997				0.117	5.111	0.395	0.247	0.169	0.178	0.104	0.278	0.126					0.178		0.122
											0.104	1.394	0.304	0.204	0.187	0.682	0.109	0.117				0.261	0.178	1.715	0.109	0.708	0.243				0.135	0.265	1.329	0.152	2.132	0.825	0.274	0.656	0.278					0.304		0.243
											1.151	0.104	0.195	0.182	0.412	0.795	0.178	0.13				0.582	1.333	0.117	0.139	0.274	0.182				0.291	1.667	0.126	0.117	0.182	0.169	0.109	0.738	0.109					0.13		0.221
											0.148	0.139	0.148	0.113	0.373	0.343	0.161	0.126				0.126	0.491	0.161	0.274	0.109	0.447				0.265	0.104	0.247	0.165	0.143	0.178	0.152	0.234	0.117					0.113		0.365
											0.109	0.751	0.178	0.139	0.256	0.113	0.161	0.208				0.122	0.847	3.165	0.117	0.456	1.55				0.113	0.148	1.324	0.673	0.13	0.104	0.751	0.182	0.2					0.126		0.13
											0.148	0.243	0.122	1.194	0.686	0.777	0.135	0.148				1.272	3.122	0.208	0.195	0.334	0.686				0.334	0.152	0.478	0.113	0.148	0.126	0.221	0.139	0.117					8.302		0.156
											0.126	0.113	0.104	1.402	0.408	0.117	0.156	0.104				0.126	0.269	0.169	1.893	0.122	0.204				0.3	0.625	2.28	0.148	0.174	0.13	0.178	0.96	0.143					0.252		0.443
											0.178	0.834	0.178	0.148	1.055	0.152	0.834	0.182				0.938	0.13	0.169	0.148	0.182	0.126				0.174	0.478	0.491	1.372	0.182	0.638	0.135	0.113	0.117					0.386		0.165
											0.178	0.195	0.925	0.699	0.104	0.139	0.143	0.23				0.582	4.485	0.174	0.304	0.204	0.308				0.117	0.122	1.541	0.256	0.117	0.499	0.126	0.148	0.543					1.993		0.669
											1.533	0.504	0.595	0.13	0.187	0.182	0.716	0.156				0.282	0.117	0.591	0.174	0.313	1.719				0.265	0.122	0.247	0.456	0.156	0.165	0.2	0.247	0.443					0.256		0.456
											0.126	0.347	0.104	0.217	0.721	0.148	0.109	0.399				0.247	0.165	0.76	0.308	0.161	0.291				0.2	0.308	4.546	1.042	0.13	0.564	1.311	0.252	0.456					0.452		0.2
											0.234	0.365	0.109	0.208	0.352	0.148	0.816	0.295				0.247	0.582	0.426	0.161	0.152	0.174				0.187	0.269	0.252	0.117	0.13	0.247	0.777	0.104	0.187					0.13		0.126
											0.712	0.799	0.412	0.473	2.505	0.143	0.152	1.902				0.669	0.135	2.914	0.191	0.191	0.126				0.261	0.104	0.426	0.221	0.491	0.204	0.291	0.195	0.139					0.278		0.977
											0.117	0.582	0.378	0.213	0.725	0.634	0.33	0.321				0.287	0.187	0.165	0.469	4.659	0.113				0.182	0.143	3.009	0.634	1.329	0.408	0.156	0.126	0.23					0.161		0.182
											0.104	0.521	0.169	0.326	0.178	0.621	0.53	0.287				0.378	0.378	0.234	0.638	0.135	0.226				0.152	0.195	0.109	0.265	0.391	0.586	0.204	0.182	0.252					1.85		0.239
											0.161	2.501	0.148	0.143	0.113	0.13	0.274	0.104				0.408	0.13	0.525	0.126	1.059	0.256				0.109	0.187	3.248	0.126	0.295	7.256	0.295	0.243	0.434					0.934		0.187
											0.109	2.753	0.36	0.169	5.041	0.148	0.204	0.469				0.782	0.2	0.126	0.291	0.834	0.881				0.282	0.243	0.456	0.53	0.113	0.139	0.46	0.169	0.117					0.182		0.308
											0.161	0.143	0.313	0.395	0.143	0.104	0.178	0.964				0.187	0.13	0.43	1.077	0.33	0.187				0.213	0.261	3.443	1.29	0.165	0.195	0.152	0.2	0.234					1.203		0.204
											0.2	1.772	0.234	0.443	0.104	0.113	0.135	0.204				0.617	0.117	0.243	0.651	0.234	0.269				0.643	0.2	1.016	0.226	0.148	0.499	1.667	0.126	0.261					26.53		0.677
											0.104	0.347	0.135	0.143	1.211	0.208	0.352	0.122				0.195	0.143	0.247	0.308	0.33	0.53				0.2	0.23	4.481	0.117	0.109	0.191	0.195	1.224	0.174					0.174		0.113
											0.169	0.473	0.226	2.102	2.271	0.334	0.369	0.191				0.204	0.104	2.436	0.187	0.161	0.117				0.165	0.109	0.326	0.126	0.595	0.135	0.395	0.104	0.369					0.699		0.113
											0.109	0.439	0.439	0.243	0.942	0.178	0.221	0.117				0.139	0.921	1.181	1.511	1.02	0.217				0.13	0.165	0.777	0.191	0.261	0.308	0.339		0.252					0.469		0.204
											0.126	0.812	0.126	0.547	0.43	0.2	14.824	0.321				0.873	0.156	0.269	1.68	0.182	14.238				0.269	0.317	0.452	1.242	0.143	0.122	0.148		0.373					0.247		1.416
											0.239	0.686	0.412	0.143	0.399	0.104	0.122	0.104				0.274	0.903	1.081	0.525	3.752	0.521				0.135	0.187	0.577	0.139	0.113	0.252	0.612		0.156					1.246		0.213
											3.608	0.543	0.13	0.165	0.33	0.13	0.23	0.226				0.165	0.148	0.591	0.608	0.126	5.219				0.135	0.482	0.113	0.13	0.104	0.139	0.195		0.148					0.239		0.23
											0.109	0.117	0.434	0.152	0.143	0.747	0.53	0.365				0.182	0.139	0.195	0.109	0.191	4.503				0.23	0.226	0.426	0.243	0.191	0.243	1.107		0.456					0.313		0.156
											0.217	0.799	0.343	0.122	0.543	0.139	0.313	0.122				0.187	0.356	0.213	1.22	0.239	0.3				0.117	0.161	2.015	0.113	0.304	0.148	0.165		0.777					3.817		0.269
											0.404	1.233	0.178	0.764	0.143	0.53	0.417	0.226				0.243	0.122	0.604	0.382	9.209	29.66				0.3	0.135	0.226	0.208	0.139	0.291	0.347		0.234					0.148		0.443
											0.104	0.265	0.113	0.426	0.152	0.304	0.104	0.122				0.109	0.13	0.139	1.298	12.87	0.113				0.287	0.204	3.999	0.256	0.174	0.113	0.161		0.204					0.274		0.725
											0.187	0.508	0.126	0.104	0.139	0.174	0.373	0.491				0.96	0.417	0.23	0.239	0.182	0.165				0.13	0.139	1.303	0.304	0.334	0.204	0.204		0.161					0.178		0.161
											1.038	0.182	0.534	0.208	0.191	0.356	0.104	0.977				2.206	0.217	0.786	0.152	6.561	0.669				0.109	0.195	6.444	0.187	0.716	0.321	0.169		0.126					24.993		0.104
											0.113	0.109	0.782	0.126	0.126	0.343	0.465	0.139				0.2	0.139	0.135	28.675	0.412	0.113				0.373	0.213	0.191	0.135	0.126	0.126	0.3		0.838					0.169		0.256
											0.213	1.133	0.221	0.439	0.912	0.109	0.213	0.104				1.494	0.282	0.213	0.386	0.274	0.239				0.117	0.452	0.729	0.13	0.769	0.521	0.165		0.269					1.277		0.352
											0.165	0.868	0.13	0.122	0.421	0.274	0.178	0.469				0.391	0.122	0.135	0.191	0.169	0.148				0.208	0.13	3.717	0.217	0.139	0.2	0.191		0.239					4.134		0.139
											0.543	0.191	0.221	0.234	0.135	4.194	0.135	0.313				0.243	0.195	0.139	0.122	0.764	4.325				0.343	0.126	0.864	0.182	0.113	0.156	0.126		0.165					0.677		0.213
											0.447	0.343	0.291	0.122	0.443	0.109	0.469	0.148				0.36	0.126	1.311	0.352	0.104	0.113				0.456	0.126	0.191	0.195	0.391	0.274	0.117		0.161					0.165		0.53
											0.109	0.326	0.313	0.291	0.221	1.468	0.217	0.256				0.113	0.321	0.33	0.135	0.152	0.187				0.156	0.721	2.08	0.295	0.148	0.521	0.178		0.178					0.117		0.139
											0.152	0.221	0.408	0.365	1.02	0.23	0.152	0.165				0.295	0.143	0.122	0.135	0.226	1.125				0.426	0.252	0.317	0.148	2.848	0.352	0.812		0.143					0.191		0.378
											0.182	0.812	0.326	0.213	0.881	0.773	0.178	0.247				0.117	0.304	0.161	0.412	0.178	0.269				0.473	0.174	1.033	0.208	0.139	0.139	0.13		0.204					0.117		0.187
											0.191	0.408	0.152	0.265	0.261	0.373	0.139	0.113				0.356	0.104	0.13	0.117	0.148	0.334				0.239	0.295	0.321	0.104	0.126	0.334	0.881		0.252					0.517		0.109
											0.169	0.274	4.055	0.391	0.139	2.484	0.143	0.469				0.135	0.473	0.234	0.504	0.104	0.321				0.165	0.239	3.456	0.122	0.161	0.234	0.243		0.148					9.361		0.252
											0.104	0.174	0.109	0.113	0.443	0.799	6.083	0.334				0.143	42.304	0.551	0.23	1.003	0.373				0.117	0.213	0.113	0.426	0.13	0.543	0.152		0.182					0.13		0.126
											0.217	4.559	1.246	0.126	0.113	0.261	0.352	0.148				0.473	0.573	0.2	0.135	0.339	0.282				0.135	0.165	1.125	0.117	0.139	0.851	0.274		0.161					0.282		0.204
											0.217	0.573	0.113	0.291	0.69	0.2	0.217	0.317				0.148	0.221	0.122	6.947	0.756	0.239				1.029	0.109	0.122	0.191	0.109	0.369	0.117		0.126					0.135		0.148
											0.178	0.204	3.022	0.195	0.208	1.064	0.247	0.243				0.104	1.537	0.261	0.716	0.104	0.13				0.287	0.213	1.893	1.29	0.829	0.577	0.174		0.23					0.148		0.256
											0.109	0.799	0.33	0.104	0.148	0.834	0.156	0.564				1.359	0.343	0.135	0.274	0.252	0.729				0.66	0.295	2.497	0.538	0.903	0.395	0.217		0.156					19.717		0.404
											0.174	1.411	0.278	0.187	0.938	0.612	0.156	0.104				0.777	0.334	1.029	0.165	0.803	1.007				0.169	0.156	0.63	1.064	0.126	0.226	0.491		1.402					0.113		0.473
											0.221	0.842	0.148	0.465	0.161	5.849	0.382	0.621				0.117	0.36	0.421	0.23	1.971	0.465				0.178	0.165	0.408	0.182	0.213	0.356	0.404		0.234					0.278		0.204
											0.178	0.395	0.208	0.261	0.135	0.143	0.165	0.339				0.621	0.208	0.109	0.443	1.854	1.941				1.389	0.204	0.113	0.282	0.156	0.152	0.239		0.282					0.412		0.165
											0.3	0.191	0.399	0.213	0.143	0.3	0.204	0.352				1.277	0.113	0.135	0.156	0.117	1.541				0.187	0.304	0.412	0.795	0.143	0.417	0.573		0.2					0.404		0.239
											0.156	0.295	0.23	0.304	0.113	0.234	0.217	7.638				0.86	0.165	0.365	0.109	0.139	0.234				0.187	0.13	0.287	0.122	0.109	0.395	0.439		0.2					0.178		0.174
											0.169	0.313	0.187	0.165	1.007	0.638	0.278	0.304				0.525	0.23	4.385	0.109	1.32	0.304				0.769	0.274	2.314	0.308	0.803	0.46	0.274		0.217					0.165		0.261
											0.169	1.442	2.201	0.221	6.795	0.274	0.117	0.573				0.178	0.126	0.195	0.148	0.152	0.686				0.139	1.22	0.304	0.178	0.217	0.925	0.113		0.612					0.104		0.217
											0.109	1.155	0.156	0.291	0.221	1.151	0.135	0.452				0.187	13.565	0.356	0.139	0.191	0.352				0.152	0.187	1.494	0.122	0.247	0.343	0.295		0.113					0.165		0.2
											0.252	0.117	0.443	0.148	0.113	1.203	0.148	0.426				0.378	0.148	0.165	0.126	0.2	0.703				0.195	0.13	0.282	0.586	0.122	0.204	1.789		0.117					0.247		1.242
											0.139	0.873	0.638	0.165	0.109	0.148	0.117	0.109				1.698	0.178	0.113	0.33	0.343	0.117				0.964	0.282	0.126	1.298	0.156	0.187	0.339		0.109					0.126		0.109
											0.595	0.291	5.228	0.36	3.356	0.604	0.308	0.13				0.104	0.295	0.304	0.247	0.117	0.148				0.104	0.182	7.043	0.36	0.104	0.13	0.495		0.187					0.152		0.117
											0.139	0.208	0.104	0.851	0.799	0.165	0.564	0.382				0.304	0.113	1.181	0.122	0.213	0.126				0.634	0.13	0.395	0.178	0.165	0.104	0.113		0.252					0.122		0.187
											0.104	0.139	0.122	0.217	0.139	0.221	0.113	0.117				0.287	0.412	0.287	0.456	0.269	0.426				0.109	0.187	0.169	0.139	0.152	0.469	0.321		0.126					7.121		0.161
											0.135	0.365	0.23	0.178	0.3	0.161	0.395	0.139				1.164	0.104	0.287	0.117	0.274	2.258				0.135	0.161	2.067	0.143	0.208	0.174	0.226		0.373					0.2		0.382
											0.104	0.999	0.247	0.104	0.612	0.165	0.577	0.2				0.651	0.456	0.135	0.252	0.208	0.109				0.682	0.135	2.288	0.165	0.234	0.382	0.521		0.117					0.378		0.265
											0.113	2.184	0.399	0.426	0.139	0.187	0.117	0.265				0.595	0.347	0.599	0.113	1.832	0.282				0.174	5.045	0.821	0.165	0.143	0.152	0.169		0.234					2.023		0.135
											0.69	0.165	0.191	0.113	0.821	0.53	0.178	1.242				0.117	0.156	0.595	0.13	0.304	0.161				0.317	0.304	0.195	0.156	0.23	0.187	0.126		0.208					0.3		0.378
											0.126	0.182	0.334	0.473	1.251	0.274	0.226	0.252				1.615	0.174	0.208	0.287	0.217	0.169				0.234	1.068	0.113	0.169	0.339	0.13	0.269		0.109					0.491		0.365
											0.156	2.306	0.373	0.143	0.543	0.117	0.855	0.391				0.399	0.208	0.343	0.247	0.156	0.135				0.117	0.117	0.478	1.012	0.339	0.13	0.195		0.143					0.13		0.109
											0.221	0.135	0.452	0.252	0.109	0.734	0.274	0.143				1.099	0.126	0.182	0.221	0.829	0.243				0.217	0.113	0.465	0.109	0.143	0.135	0.274		0.195					0.191		0.169
											0.495	0.56	0.169	2.362	0.117	0.295	0.282	0.117				0.195	0.152	0.126	0.169	0.109	0.217				0.109	0.152	0.482	0.191	0.148	0.156	0.148		0.204					0.313		0.135
											0.104	0.178	0.751	0.278	3.717	0.109	0.161	0.274				0.456	0.213	0.187	0.174	0.182	0.204				0.195	0.182	0.399	0.191	0.877	0.317	0.23		0.243					0.109		0.339
											0.143	0.808	0.161	0.139	8.706	2.167	0.53	0.174				5.61	0.43	0.664	0.525	0.143	0.148				0.109	0.204	0.265	0.109	0.213	0.169	0.291		0.135					0.126		5.653
											0.187	0.165	0.278	1.507	0.169	0.369	1.537	0.143				0.434	0.148	0.104	2.44	0.122	1.003				0.426	0.152	0.456	0.195	0.452	0.386	0.104		0.126							0.243
											0.113	0.143	0.426	0.326	0.247	0.213	0.152	0.165				0.352	0.109	2.115	0.117	0.23	0.217				0.174	0.243	0.178	0.2	0.122	0.621	0.161		0.122							0.356
											0.239	1.268	0.347	0.686	0.46	0.443	0.239	0.234				1.112	0.117	0.452	0.135	0.169	0.213				0.234	0.265	0.13	0.208	0.109	0.308	0.261		0.369							0.217
											0.135	0.686	2.388	0.139	0.178	0.126	0.104	0.126				0.951	1.216	70.593	11.689	0.161	0.187				0.104	0.204	4.529	0.104	3.113	0.143	0.378		0.187							0.143
											0.104	0.903	0.495	0.161	0.399	0.234	0.291	0.148				0.452	0.247	0.139	0.482	0.139	0.538				0.313	0.148	0.478	0.243	0.608	1.081	0.178		0.135							0.169
											0.161	1.125	0.421	0.156	0.386	0.964	0.213	0.104				0.369	0.243	0.942	0.135	0.135	0.143				0.243	0.313	0.13	0.148	0.135	0.855	0.43		0.156							0.295
											0.117	0.439	0.135	0.226	0.234	0.104	0.122	0.478				0.178	0.109	0.104	0.122	0.195	12.761				0.951	0.282	0.994	0.148	0.126	0.109	0.282		0.53							0.204
											0.117	0.13	0.156	0.274	0.109	0.504	0.143	0.117				1.385	0.404	0.564	0.208	0.2	0.113				2.553	0.291	0.525	0.117	0.109	0.165	0.126		0.33							0.104
											0.234	1.151	0.79	0.278	4.412	0.269	0.109	0.104				0.491	1.259	0.63	1.025	0.308	0.508				0.204	0.317	0.304	0.13	0.191	0.156	0.434		0.152							0.109
											0.148	0.161	1.172	0.842	3.374	0.104	0.165	0.174				1.429	0.122	0.109	0.321	2.601	5.462				0.126	0.204	0.226	0.109	0.195	0.135	0.439		0.139							1.728
											0.143	0.313	0.421	0.122	0.434	0.213	0.139	0.169				0.161	0.135	0.165	0.2	0.208	0.473				0.265	0.547	0.117		0.195	0.117	0.582		0.412							0.547
											0.104	2.097	0.152	0.352	0.104	0.174	0.499	0.217				0.33	0.187	1.268	0.152	0.169	31.393				0.109	0.23	0.907		0.126	0.3	0.612		0.161							0.135
											0.148	1.607	0.143	0.287	0.404	0.261	0.204	0.295				1.672	0.274	0.122	3.039	0.217	0.152				0.864	0.252	0.56		0.256	0.226	0.855		0.148							0.117
											8.085	0.921	0.156	0.143	0.816	0.113	0.287	0.2				0.156	0.408	0.165	0.104	0.143	0.126				0.126	0.165	2.631		0.117	0.373	0.148		0.56							0.434
											0.135	0.117	0.213	0.174	0.742	0.104	0.122	0.2				0.599	0.165	0.339	0.829	0.113	0.269				1.077	0.143	1.285		1.185	0.247	2.019		0.13							0.382
											0.261	0.677	0.113	0.326	1.099	0.208	0.304	0.321				1.554	0.139	0.13	0.182	0.612	4.511				0.208	0.104	0.334		0.109	0.964	1.429		0.126							0.439
											0.113	0.23	0.2	0.334	0.143	0.156	0.109	0.365				0.109	3.313	3.747	3.765	0.326	0.36				0.152	0.234	0.208		0.195	0.478	0.334		0.564							0.113
											0.165	0.621	0.239	0.161	0.213	0.109	0.243	0.191				0.126	0.143	0.23	0.109	0.148	1.151				0.191	0.287	0.278		0.139	0.247	0.2		0.469							0.169
											0.217	0.191	0.521	0.135	0.287	0.538	0.156	0.104				0.764	3.105	0.412	0.117	0.109	0.113				0.113	0.135	0.452		0.295	0.109	0.126		0.208							0.161
											0.903	0.955	0.152	0.278	3.804	0.113	1.494	0.53				0.143	0.143	0.182	1.767	0.56	0.126				0.122	0.165	0.152		0.182	0.634	0.408		0.187							0.165
											0.195	1.025	0.252	0.747	0.478	0.104	0.161	0.139				0.152	0.2	1.468	0.217	0.226	0.165				0.799	0.386	0.113		0.148	0.756	0.165		0.391							0.391
											0.178	1.129	0.217	0.46	0.182	0.239	0.161	0.373				0.274	0.386	0.204	0.334	0.148	0.564				0.278	0.182	1.724		0.934	0.317	0.36		0.386							0.178
											0.556	1.91	0.135	0.295	0.326	0.152	0.156	0.973				0.204	0.213	0.53	0.204	0.2	0.317				1.255	0.109	0.104		0.369	0.747	0.156		0.13							0.308
											0.156	0.556	0.148	0.2	0.122	0.282	0.169	0.43				0.113	0.135	0.191	0.109	0.304	0.621				0.265	0.321	0.226		0.104	0.465	0.113		0.287							0.204
											0.148	0.178	0.352	0.339	0.512	0.152	0.265	0.169				0.126	0.126	23.213	0.148	0.143	0.443				0.169	0.243	0.208		0.109	0.104	0.104		0.178							0.161
											0.269	1.897	0.109	3.17	0.226	0.343	0.109	0.3				0.847	0.239	0.282	0.465	0.304	0.239				1.924	0.217	0.161		0.204	0.135	0.304		0.143							0.117
											0.929	3.335	0.178	0.2	0.122	0.2	0.243	0.191				1.311	0.152	0.942	0.265	0.109	0.143				0.204	0.217	0.365		0.113	0.282	0.347		0.291							0.122
											0.234	0.178	0.165	0.773	0.117	0.252	0.174	0.126				0.938	0.169	0.195	0.426	0.2	0.695				0.139	0.156	0.221		0.208	0.135	0.304		0.135							0.226
											0.165	0.712	0.174	0.508	0.156	0.395	0.117	0.178				0.104	2.223	2.458	0.135	3.408	0.265				0.534	0.117	0.156		0.13	0.122	0.109		0.135							0.109
											0.182	0.126	0.56	0.217	0.369	0.135	0.278	0.33				0.217	0.308	0.126	0.304	1.233	0.408				0.256	0.365	0.426		0.139	0.165	0.521		0.373							0.178
											0.152	1.376	0.143	0.23	0.395	0.495	0.265	0.686				0.478	0.308	0.538	0.621	1.12	0.126				0.256	0.204	1.298		0.13	0.152	0.156		0.178							0.169
											0.182	0.308	0.434	1.485	0.2	0.391	0.512	0.234				0.165	0.278	0.165	1.628	0.339	0.417				0.178	0.174	0.595		0.239	0.113	0.217		0.447							0.152
											0.252	1.372	0.143	0.252	0.925	0.373	0.148	0.538				0.287	0.156	0.308	0.473	0.143	1.607				0.195	0.308	0.308		0.256	0.261	0.182		0.538							0.117
											0.148	0.547	0.113	0.282	0.117	1.164	0.113	0.3				0.182	2.792	0.799	0.304	0.174	0.148				0.643	0.143	0.104		0.126	0.148	0.109		0.76							0.547
											0.104	1.893	0.23	0.308	0.508	0.152	0.104	0.113				0.109	0.117	0.968	0.187	1.745	0.907				0.417	1.32	0.13		0.13	0.148	0.113		2.41							0.213
											0.195	0.465	0.109	0.13	0.955	0.178	0.282	0.217				0.986	0.564	0.13	0.234	0.109	0.135				0.178	0.187	0.577		0.204	0.109	0.109		0.764							0.195
											0.178	0.174	0.617	0.126	0.135	0.104	0.482	0.139				0.643	0.677	0.252	4.168	0.269	2.41				0.135	0.46	0.512		0.13	0.139	0.208		0.169							0.139
											0.456	1.472	0.365	0.447	0.252	0.122	0.165	0.161				0.278	0.187	2.51	0.204	3.843	0.117				0.421	0.23	0.821		0.252	0.122	0.391		0.174							0.182
											0.126	0.851	0.595	0.365	0.829	0.148	0.156	0.269				0.269	0.399	0.195	0.156	0.191	0.23				0.109	0.161	0.234		0.465	0.156	0.261		0.617							0.269
											0.187	0.139	0.234	0.165	0.204	0.122	0.13	0.53				0.169	0.104	0.347	10.438	0.135	0.63				0.139	0.135	0.686		0.269	0.122	0.165		0.178							0.208
											0.143	0.386	1.086	0.417	0.234	0.295	0.512	0.934				0.239	0.208	0.439	0.13	0.122	0.104				0.391	4.707	0.291		0.169	0.161	0.122		1.363							0.126
											0.291	0.135	0.291	0.113	2.935	0.126	0.43	0.252				1.164	0.104	0.126	0.412	0.291	0.143				0.135	0.291	0.347		0.165	0.269	0.334		0.113							0.104
											0.321	0.234	0.204	0.113	0.148	0.195	0.226	0.369				0.873	0.473	0.135	0.13	7.064	0.499				0.447	0.404	1.611		0.195	0.104	0.117		2.64							0.274
											0.221	1.615	0.178	0.499	0.213	0.148	0.3	0.339				2.375	0.508	0.117	2.623	13.109	2.453				0.243	0.104	0.938		0.117	0.569	0.599		0.191							0.109
											0.148	0.122	0.243	0.117	6.444	0.252	0.104	0.395				0.247	0.148	0.178	31.506	0.109	0.187				0.182	0.104	0.104		0.104	0.187	0.161		0.178							0.139
											0.13	0.447	0.148	0.482	1.62	0.135	0.165	0.126				0.439	1.411	0.447	1.646	6.5	0.217				0.213	0.174	0.208		0.126	0.174	0.274		0.317							0.369
											0.195	3.565	0.23	0.23	0.187	0.712	0.252	0.326				0.664	0.13	0.156	0.33	0.2	0.3				0.126	0.113	0.408		0.938	0.113	0.347		0.3							0.269
											0.269	0.417	0.586	0.187	2.184	0.113	0.113	0.143				0.456	0.352	0.265	3.621	0.395	0.178				0.447	0.256	0.109		0.269	0.365	0.404		0.226							0.821
											0.247	2.987	0.269	0.287	0.556	0.408	0.109	0.143				0.256	0.408	0.96	0.243	0.104	0.113				0.148	0.247	0.252		0.504	0.187	0.109		0.13							0.525
											0.182	2.028	0.156	0.191	0.465	0.334	0.187	0.417				0.204	0.43	0.208	0.23	0.126	0.66				0.104	0.122	0.625		0.2	0.178	0.104		0.369							0.113
											0.113	0.651	0.247	0.282	0.443	0.365	0.304	0.104				0.156	0.426	0.899	0.178	0.204	0.174				0.217	0.139	0.252		0.165	0.326	0.13		0.221							0.208
											0.148	0.777	0.135	0.304	0.395	0.161	0.517	0.195				0.352	0.178	0.782	0.148	0.799	0.135				0.412	0.256	0.399		3.2	0.122	0.356		0.143							1.42
											0.269	0.204	0.66	0.165	0.135	0.143	0.287	0.165				0.113	1.507	0.412	0.165	0.13	0.899				0.23	0.165	0.625		0.126	0.104	0.577		0.104							0.304
											0.13	0.334	0.304	0.317	0.174	0.317	0.117	0.625				0.234	1.52	0.304	0.109	0.191	0.204				0.122	0.3	0.269		0.786	0.195	0.13		0.104							0.13
											0.365	2.557	0.174	0.247	1.107	0.139	0.156	0.226				0.208	0.152	0.2	0.126	0.143	0.139				0.135	0.313	2.119		0.161	0.13	0.104		0.321							0.226
											0.23	0.534	0.508	0.395	0.174	0.534	0.135	0.109				0.165	1.489	0.599	0.139	0.217	0.282				0.126	0.109	0.525		0.126	0.365	0.187		0.143							0.79
											0.2	0.135	0.104	0.986	0.695	0.122	0.148	0.426				0.221	0.152	0.465	0.265	0.13	9.648				0.165	0.339	0.152		0.156	0.139	0.204		0.109							0.174
											0.265	0.773	0.369	0.23	0.326	0.36	0.182	0.265				0.903	0.208	0.447	0.695	0.282	0.117				0.187	0.326	0.612		0.139	0.135	0.178		0.391							0.191
											0.122	3.495	0.339	0.161	0.217	12.557	0.104	0.221				0.109	0.182	0.104	0.725	0.139	0.443				0.33	0.517	0.317		0.226	0.174	0.113		0.23							0.221
											0.213	0.221	0.495	0.482	1.402	0.221	0.109	2.475				0.187	0.139	0.104	0.204	0.239	5.714				0.143	0.23	0.556		0.204	0.109	0.148		0.291							0.821
											0.126	0.148	0.234	0.847	0.929	0.135	0.148	0.165				1.398	1.242	0.208	0.373	0.234	0.213				0.126	0.104	0.625		0.274	0.135	0.243		0.243							0.178
											0.269	0.808	0.599	1.728	0.221	1.416	0.152	0.234				0.113	0.439	0.104	0.543	0.156	0.109				0.135	0.135	1.059		0.152	0.113	0.274		0.812							0.543
											0.113	0.33	0.191	10.477	0.109	0.122	0.104	0.113				0.912	0.951	1.259	0.365	0.226	32.643				1.086	0.2	0.569		0.291	0.343	0.13		0.3							0.36
											10.199	3	0.113	0.23	0.152	0.343	0.143	0.156				0.456	0.873	0.191	0.621	0.517	0.113				0.269	0.3	0.695		0.126	0.669	0.156		0.178							0.208
											0.347	1.663	0.308	3.725	0.825	0.391	0.612	0.287				0.352	2.992	0.66	0.169	1.298	0.178				0.226	0.33	0.117		0.178	1.203	0.23		0.148							0.512
											0.109	0.803	0.182	1.316	0.139	0.165	0.291	0.122				0.161	0.135	0.373	0.378	0.2	0.365				0.148	0.126	0.152		0.122	0.69	0.465		0.339							0.109
											0.256	0.269	15.844	0.282	0.547	0.795	0.104	0.191				0.13	0.213	0.261	1.277	0.265	4.377				0.126	0.117	1.146		0.126	0.426	0.621		0.795							0.234
											0.547	0.799	0.265	0.265	0.491	0.109	0.113	0.13				0.117	0.339	0.491	0.117	0.139	0.499				0.135	0.148	0.373		0.152	0.821	0.117		0.261							0.217
											0.104	0.747	0.156	0.161	0.799	0.46	0.208	0.104				0.247	0.148	0.274	0.252		1.003				0.13	0.152	0.538		0.161	0.109	0.265		0.126							0.191
											0.143	0.161	0.178	1.003	1.233	0.23	0.504	0.321				0.521	0.161	0.109	0.508		0.122				0.204	0.208	0.521		0.109	0.308	0.738		0.339							0.643
											0.135	0.165	0.148	0.282	0.113	0.217	0.117	0.317				0.109	0.191	1.394	0.621		0.417				0.36	0.426	0.239		0.247	0.217	0.829		0.234							0.135
											0.161	0.921	0.786	0.182	0.113	0.204	0.556	0.174				0.334	0.135	0.504	0.716		0.795				0.291	0.109	0.903		0.109	0.152	0.274		0.208							0.122
											1.029	1.945	0.122	0.625	0.148	0.278	0.208	0.256				0.347	4.238	0.113	0.143		0.148				0.135	0.174	0.234		1.333	0.295	0.582		0.113							0.152
											0.23	0.169	0.13	0.195	0.117	0.135	0.352	0.942				0.443	0.152	0.399	0.395		0.816				0.825	0.169	0.156		0.117	0.143	0.182		0.113							0.135
											0.117	0.234	0.13	0.247	0.816	0.104	0.169	0.426				0.569	0.139	0.187	0.23		0.265				0.13	0.161	0.478		0.182	0.195	0.174		0.334							0.139
											0.373	0.113	0.161	0.864	5.979	0.204	0.547	0.33				0.148	0.148	0.104	0.551		0.169				0.156	0.417	0.274		0.23	0.2	0.239		0.122							0.221
											0.247	0.33	0.66	1.198	0.113	0.412	0.495	0.777				0.543	0.191	6.105	0.113		0.842				0.187	0.226	0.721		0.109	0.109	0.638		0.161							0.104
											0.647	0.456	0.135	0.621	4.09	0.152	0.165	0.178				0.187	0.434	0.117	0.213		0.122				0.174	0.234	0.608		0.113	0.174	0.369		0.504							0.443
											0.187	0.282	0.117	0.226	0.161	0.625	0.304	0.117				0.122	0.148	0.152	0.148		0.182				0.321	0.104	0.243		0.382	0.117	0.591		0.221							0.317
											0.313	0.443	0.404	0.152	0.894	0.274	0.187	0.2				0.148	0.117	0.365	0.252		0.165				0.347	0.282	0.482		0.195	0.174	0.152		0.139							0.36
											0.139	0.243	0.161	0.265	0.113	0.617	8.18	0.252				0.169	0.174	0.156	0.135		0.43				0.182	1.298	1.103			0.126	0.109		0.161							0.486
											0.117	0.247	0.195	0.122	0.682	0.764	0.135	0.161					0.317	0.504	0.399		0.795				0.139	0.139	1.511			0.234	0.564		0.261							0.234
											1.185	0.143	0.295	0.23	0.126	0.239	0.152	0.117					0.156	0.599	0.126		0.117				0.126	0.269	1.294			0.291	0.126		0.907							0.278
											0.135	0.221	0.269	0.13	0.274	3.2	0.261	0.122					0.143	0.278	0.964		0.109				0.169	0.434	2.032			0.191	0.23		0.156							0.252
											0.191	0.182	0.382	0.777	0.886	0.247	0.156	0.161					0.126	0.595	0.417		0.234				0.217	0.104	0.621			0.156	0.256		0.135							0.482
											0.391	0.543	0.669	0.161	0.195	0.382	0.343	0.165					0.182	0.187	0.491		0.838				0.104	1.081	0.104			1.059	0.191		0.152							0.369
											0.135	0.547	0.187	0.217	0.113	0.247	0.148	0.169					0.178	0.104	2.236		0.23				0.265	4.012	1.007			0.742	0.352		0.317							0.907
											0.13	1.672	0.2	0.373	0.725	0.287	1.463	4.025					0.161	0.721	0.126		0.139				1.494	0.287	0.695			0.343	0.113		0.169							0.113
											0.217	0.182	0.126	0.165	0.217	0.143	0.447	1.689					1.928	0.747	1.628		0.126				0.117	0.104	0.543			0.13	0.122		0.191							0.122
											0.213	0.156	10.777	0.117	0.239	0.226	0.13	0.152					0.295	0.204	0.321		1.251				0.239	0.161	0.925			0.243	0.126		0.3							0.278
											0.482	0.187	0.443	0.864	0.117	0.161	0.117	0.156					0.126	0.877	0.382		0.135				0.104	0.169	0.708			0.291	0.165		0.352							0.43
											0.213	1.251	0.452	0.504	0.986	0.256	1.889	0.117					0.143	0.117	0.525		0.135				0.534	0.117	6.648			0.208	0.208		0.604							1.446
											0.161	3.148	0.148	0.478	8.254	0.308	0.169	0.178					0.647	0.208	0.122		0.247				0.178	0.282	3.573			0.156	0.573		0.226							0.313
											0.104	0.148	3.691	0.204	2.132	0.195	0.213	3.817					0.239	0.721	0.981		0.2				0.347	0.252	0.208			0.135	0.161		0.53							0.208
											0.343	0.122	0.139	0.352	0.334	0.169	0.152	0.126					0.126	0.182	0.104		0.482				0.269	0.126	6.734			0.53	0.269		0.143							0.208
											0.191	0.113	0.46	0.217	0.282	0.104	0.508	0.178					0.23	1.867	0.495		0.156				0.343	0.126	0.634			0.217	0.126		0.109							0.169
											0.152	0.234	0.291	0.321	0.195	0.282	0.195	0.104					0.452	0.208	1.042		0.143				0.161	0.169	4.52			0.217	0.104		0.135							0.426
											0.204	0.469	0.178	0.265	0.161	0.2	0.135	0.964					1.051	0.378	0.282		0.473				0.148	0.109	0.291			0.295	0.213		0.595							0.426
											0.165	0.486	0.104	0.152	0.126	0.304	0.169	0.343					0.104	84.735	0.308		2.536				0.174	0.234	0.221			0.109	0.291		0.191							0.195
											0.156	0.756	0.122	0.126	0.261	0.274	0.109	0.426					0.13	0.295	0.656		0.247				0.126	0.308	1.12			0.287	0.104		0.269							0.165
											0.187	0.434	0.269	0.426	0.191	0.109	0.122	0.139					0.113	0.821	26.239		0.43				0.126	0.113	1.932			0.152	0.148		0.126							0.195
											0.126	0.243	0.274	1.194	0.148	0.126	0.113	0.117					0.708	0.304	0.291		0.143				0.165	0.326	0.612			0.491	0.195		0.187							0.148
											0.113	0.534	0.234	0.126	5.571	0.274	0.135	0.139					0.104	0.478	0.109		0.686				0.13	0.716	0.417			0.104	0.109		0.213							0.617
											0.148	0.247	0.126	0.964	0.143	0.178	0.174	1.928					0.169	0.161	0.135		0.234				0.156	0.109	0.204			0.499	0.195		0.152							0.104
											0.33	0.156	0.239	0.247	0.109	0.291	0.187	0.143					0.261	0.352	0.282		0.625				0.139	0.165	0.287			0.178	0.113		0.412							0.174
											0.109	0.117	0.304	1.42	3.808	0.169	0.178	0.226					0.274	0.278	0.378		0.165				0.252	0.113	0.452			0.213	0.204		0.174							0.208
											0.265	0.195	0.252	0.786	0.109	0.182	0.169	0.582					0.191	0.287	0.165		0.13				0.109	0.221	1.745			0.226	0.104		0.139							0.104
											0.122	1.007	0.347	1.103	0.434	0.213	0.148	0.143					0.391	3.291	0.686		0.104				0.182	0.109	2.497			0.651	0.308		0.195							0.148
											0.256	0.143	0.139	0.104	0.104	0.612	0.178	0.117					0.161	0.113	0.447		0.404				0.291	0.191	0.465			0.217	0.213		0.161							0.148
											0.109	0.512	0.13	0.317	0.143	2.766	0.169	4.412					0.447	0.69	0.152		0.139				0.148	0.208	0.391			0.161	0.165		0.113							0.261
											0.191	0.126	0.109	0.577	0.964	0.534	0.191	0.334					0.373	0.608	7.998		3.543				0.204	0.135	0.182			0.295	0.339		0.143							0.178
											0.195	0.291	0.2	1.185	1.876	0.204	0.143	0.504					0.143	20.577	0.86		0.109				0.417	0.269	0.677			0.148	0.104		0.191							0.352
											0.143	0.169	0.326	0.126	0.834	0.221	0.109	0.104					39.734	0.178	0.208		0.113				0.33	0.23	0.287			1.494	0.135		1.641							0.195
											0.321	1.937	0.213	0.404	1.337	0.2	0.117	0.109					0.239	2.062	0.113		0.356				0.161	0.143	0.143			0.282	0.604		0.243							5.384
											0.117	0.808	0.256	1.172	0.291	0.573	0.113	0.226					0.964	0.543	0.243		5.862				0.382	0.148	0.638			12.14	0.2		0.126							0.473
											0.213	0.109	0.243	0.148	0.46	0.217	0.278	0.261					0.156	0.256	0.347		0.143				0.139	0.243	2.045			0.243	0.109		0.135							0.113
											0.486	0.243	0.643	0.356	0.517	0.178	0.43	0.447					0.365	0.916	0.122		0.152				0.109	0.187	0.795			0.122	0.239		0.109							0.213
											0.217	0.143	0.2	0.174	2.562	0.304	0.152	0.174					1.563	1.02	0.221		0.169				0.169	0.538	0.156			0.152	0.156		0.256							0.152
											0.317	1.203	0.434	0.261	0.373	0.517	0.452	0.135					0.122	0.23	0.187		0.217				0.213	0.161	0.365			0.295	1.745		0.161							0.178
											0.174	0.3	0.204	0.226	0.395	0.204	0.282	0.152					0.369	0.122	0.117		0.278				0.174	0.234	0.391			0.104	0.23		0.143							0.356
											0.117	0.13	0.399	0.191	0.135	4.524	0.13	0.365					0.282	1.95	0.317		33.451				0.356	0.122	0.143			0.239	0.269		0.695							0.152
											0.525	0.551	0.113	0.195	0.139	0.282	0.135	0.143					0.126	0.187	0.117		0.117				0.152	0.195	0.521			0.117	0.161		0.226							0.117
											0.304	0.243	2.258	0.178	0.117	0.113	0.395	0.217					0.421	0.521	0.178		0.226				0.117	0.417	0.334			0.213	0.139		0.243							0.139
											0.352	0.708	0.651	0.508	0.117	0.23	2.036	0.43					0.178	0.399	0.148		0.148				0.343	0.308	0.33			0.604	0.135		0.135							0.274
											0.109	0.369	0.291	0.478	0.269	0.63	0.3	0.178					0.334	0.239	0.408		0.169				0.122	0.109	0.708			0.161	0.156		0.109							0.287
											0.282	5.914	0.221	0.278	0.13	0.33	0.143	0.386					0.156	0.126	0.339		0.412				0.382	0.23	0.56			0.573	0.139		0.287							0.295
											0.369	1.038	0.412	0.113	0.135	0.278	0.117	0.109					16.361	0.178	0.174		0.161				0.139	0.256	0.278			0.139	0.612		0.195							1.294
											0.278	0.287	0.156	0.13	0.291	2.297	0.104	0.239					0.921	0.143	0.191		3.925				0.261	0.2	0.382			0.139	0.525		0.165							0.508
											0.365	4.746	0.104	0.13	1.077	1.272	0.712	0.104					0.178	0.217	0.126		0.13				0.482	1.172	0.391			0.122	0.682		0.152							0.165
											0.182	0.122	0.274	0.868	0.122	0.109	0.226	0.143					0.347	0.386	0.386		0.586				0.156	0.135	0.13			0.13	0.117		0.23							0.217
											0.126	0.109	0.135	0.226	0.543	0.143	0.104	1.233					0.534	0.174	0.339		0.643				0.547	0.148	0.868			0.456	0.339		0.104							0.208
											0.178	0.2	0.239	0.135	0.139	0.13	0.187	1.311					0.126	0.195	0.317		0.608				0.187	0.521	0.274			0.148	0.408		0.113							0.625
											0.113	0.378	0.339	0.174	0.56	0.113	1.515	0.13					0.204	0.521	0.117		0.899				0.122	1.785	0.23			0.382	0.247		0.386							0.13
											0.135	0.504	0.191	0.256	0.169	0.139	0.391	0.109					0.643	0.113	0.169		0.195				0.782	0.109	0.56			0.347	0.104		0.152							0.386
											11.298	0.287	0.13	0.243	0.143	0.165	0.174	0.117					0.143	0.187	0.156		0.964				0.152	2.779	1.78			0.373	0.178		0.265							0.673
											0.217	1.88	0.213	0.195	0.304	0.122	0.46	0.191					0.109	0.352	0.269		0.126				0.373	0.122	0.139			0.139	0.291		0.135							0.143
											0.369	0.808	0.786	0.382	0.187	0.247	0.395	0.13					0.174	0.152	0.352		0.247				0.165	0.213	0.612			0.169	0.195		0.104							0.113
											0.156	0.226	0.234	0.109	0.126	0.321	0.512	1.094					0.421	0.169	2.662		1.055				0.187	0.104	0.356			0.117	0.247		0.178							0.104
											0.287	1.919	0.239	0.208	0.838	0.161	0.521	0.239					0.122	0.46	13.391		0.23				0.143	0.113	0.169			0.135	0.408		0.504							0.226
											0.239	0.182	0.165	0.647	0.3	0.386	0.247	0.247					0.226	0.117	0.504		0.113				0.221	0.239	0.421			0.63	0.169		0.122							0.386
											0.117	2.588	4.998	0.148	3.352	0.187	0.23	0.104					0.369	0.63	0.143		0.478				0.265	0.109	0.213			0.313	0.612		0.226							0.117
											0.973	1.103	0.104	0.148	0.239	0.538	0.122	0.439					0.13	0.156	4.537		0.677				0.239	0.109	6.031			0.139	0.152		0.113							0.152
											0.109	0.33	0.699	0.226	0.122	0.139	0.161	0.308					0.126	0.13	0.135		0.738				0.803	0.2	0.148			0.287	0.525		0.247							0.13
											0.109	0.525	0.456	0.117	6.908	0.152	0.495	0.174					0.208	0.408	0.261		0.152				0.434	0.178	1.298			0.122	0.3		0.113							0.156
											0.352	0.512	0.2	0.126	1.85	0.586	0.139	0.169					0.347	1.107	0.278		0.152				0.113	0.174	5.797			0.13	0.13		0.287							0.104
											0.104	1.264	0.169	0.152	0.2	0.104	0.135	0.221					0.182	0.13	0.321		0.126				1.151	0.109	0.291			0.612	0.3		0.217							0.2
											0.191	1.333	0.243	0.113	1.785	0.178	0.386	0.204					0.304	0.239	0.104		0.174				0.673	0.213	0.117			0.117	0.143		0.126							0.473
											0.2	0.243	0.447	0.426	0.234	0.326	0.126	0.13					1.342	0.356	4.194		0.178				0.152	0.126	0.426			0.139	0.434		0.395							0.226
											0.178	0.321	0.139	0.208	0.439	0.143	0.169	0.152					0.113	0.89	0.604		0.803				0.274	0.135	0.321			0.161	0.113		0.104							0.187
											0.252	0.999	0.217	0.104	0.738	0.36	0.135	0.208					0.842	0.378	0.13		0.109				0.234	0.23	0.256			0.499	0.213		0.195							0.217
											1.051	0.512	0.751	0.551	0.109	5.358	0.221	0.2					0.204	0.434	0.721		0.169				0.122	0.2	1.363			0.269	0.156		0.512							0.339
											0.347	0.104	0.117	0.3	0.369	0.156	0.569	0.195					0.143	0.234	0.577		0.439				0.239	0.3	0.334			0.109	0.56		0.304							0.204
											0.187	0.534	0.13	0.247	1.246	0.239	0.113	0.656					0.434	0.256	0.104		1.424				0.499	0.178	0.452			0.113	2.379		0.326							0.122
											0.109	0.178	0.148	0.126	0.912	0.773	0.113	0.156					1.003	0.104	0.135		0.126				0.104	0.169	0.343			0.551	0.122		0.152							0.339
											0.517	0.343	0.378	0.122	0.135	0.208	0.117	0.456					0.243	0.321	1.832		0.117				0.234	0.204	0.443			0.152	0.139		0.499							0.239
											0.274	0.326	0.139	0.113	1.594	0.156	0.677	0.247					0.104	0.187	0.13		0.117				0.265	0.13	0.36			0.109	0.13		0.243							0.213
											0.716	0.742	2.445	0.104	0.161	0.174	0.261	0.304					0.152	1.693	0.156		0.221				0.122	0.343	0.126			0.208	0.191		0.13							0.339
											0.187	5.54	1.52	0.117	0.104	0.269	0.295	0.117					0.421	0.169	1.376		0.122				0.187	0.373	1.863			0.165	0.139		0.247							0.148
											0.117	0.412	0.187	0.217	0.799	0.174	0.165	0.3					0.756	0.504	0.504		0.113				0.204	0.977	0.591			0.217	0.452		0.126							0.221
											0.191	0.148	0.182	0.156	0.148	0.261	0.104	0.113					0.104	0.226	0.287		0.191				0.378	0.109	0.751			0.195	0.117		0.239							0.195
											0.343	0.456	0.135	0.378	1.884	0.234	0.13	0.109					2.853	0.313	0.178		0.174				0.109	0.187	2.028			0.247	0.921		0.152							0.204
											0.174	0.152	0.226	0.773	0.886	3.374	0.404	0.304					0.269	0.204	0.117		0.109				0.126	0.213	0.434			0.169	0.135		0.36							0.13
											0.191	0.999	0.317	0.161	0.803	0.378	0.161	0.504					0.191	7.711	0.13		2.479				0.221	0.326	0.143			0.165	0.556		0.126							0.617
											0.169	0.886	0.126	0.504	1.455	0.265	0.104	0.269					0.122	0.165	0.122		0.304				0.139	0.174	0.491			0.686	0.161		0.156							0.143
											1.32	0.569	0.287	0.43	0.117	0.143	0.109	0.191					3.118	0.625	0.608		0.261				0.135	0.135	0.343			0.217	0.165		0.217							0.252
											0.195	0.556	0.117	0.239	0.122	0.308	0.226	0.122					0.109	0.169	0.221		0.608				0.261	0.625	0.33			0.187	0.126		0.782							0.204
											0.313	0.304	0.13	0.217	0.113	0.291	0.339	0.239					0.174	0.178	0.46		0.686				0.964	0.239	4.359			0.339	0.165		0.139							0.191
											0.491	0.204	0.187	0.135	0.53	0.508	0.109	0.195					0.452	0.23	0.564		0.287				2.379	0.104	1.724			0.161	0.109		2.023							0.113
											0.3	0.148	0.274	0.243	4.468	0.126	0.113	6.387					0.161	0.799	0.113		0.512				0.274	0.256	0.482			0.291	0.156		0.135							0.148
											0.109	0.191	0.295	0.135	0.256	0.104	0.122	0.308					0.109	0.213	1.832		0.191				0.104	0.234	0.174			0.347	0.178		0.152							0.178
											0.104	0.386	0.76	0.3	4.329	0.287	0.395	0.247					0.282	0.247	0.634		0.13				0.738	0.304	1.416			0.261	0.187		0.491							0.109
											0.287	1.78	0.278	0.3	0.816	0.226	0.187	0.382					0.113	0.109	0.195		0.104				0.525	0.339	14.98			0.243	0.113		0.13							0.278
											0.135	0.69	0.156	0.174	0.126	0.547	0.156	0.187					0.122	0.721	0.104		0.204				0.135	0.191	1.446			0.217	0.182		0.104							0.234
											0.143	0.412	0.182	0.551	0.191	0.404	0.317	1.233					0.23	0.79	0.243		0.304				0.143	0.365	0.703			0.399	0.139		0.304							0.135
											0.13	0.165	0.13	0.378	0.894	0.643	0.178	0.261					2.058	1.216	0.152		0.174				0.213	0.126	0.109			0.86	0.174		0.208							0.139
											0.907	0.321	5.692	0.169	0.174	0.122	0.122	0.321					0.204	0.178	0.391		0.747				0.169	0.148	1.09			0.838	0.195		1.572							0.139
											0.217	0.152	0.53	0.617	0.126	0.169	0.178	0.122					0.213	0.13	24.849		0.135				0.703	0.278	14.281			0.321	0.521		0.174							0.148
											0.378	0.677	0.165	0.234	0.386	0.903	0.365	0.195					0.117	0.178	0.126		0.122				0.148	0.161	0.174			0.239	0.204		2.861							0.213
											0.135	0.113	0.221	0.156	0.725	0.104	0.282	0.113					0.169	0.795	0.109		0.269				1.485	0.161	0.126			0.178	0.117		0.226							0.109
											0.226	0.143	0.139	0.295	0.152	0.647	0.135	0.135					0.152	0.182	0.113		6.001				0.282	0.378	0.395			0.404	0.556		0.191							0.352
											0.126	0.564	0.243	0.165	0.234	0.373	0.973	1.107					0.113	0.23	44.658		0.295				2.766	0.907	0.304			0.104	0.234		0.182							0.113
											0.152	0.756	0.161	0.326	0.135	0.161	0.234	0.169					2.158	1.181	0.139		0.187				0.291	0.274	0.76			0.808	0.491		0.265							0.165
											0.122	0.864	0.213	1.442	0.53	0.643	0.287	0.161					0.152	0.321	2.61		0.278				0.161	0.191	0.443			0.46	0.365		0.169							0.226
											0.117	0.352	0.213	0.143	0.369	0.495	0.278	0.152					1.363	0.317	8.411		0.382				0.573	0.126	0.226			0.187	0.226		0.117							0.2
											0.221	7.651	0.234	0.204	0.404	0.161	0.178	0.191					0.161	92.446	0.738		0.287				0.178	0.443	0.617			0.582	0.734		0.247							0.143
											0.221	0.2	0.13	0.178	0.308	0.46	0.148	0.213					0.521	0.104	0.113		0.465				0.213	2.358	0.117			0.999	0.46		0.122							0.113
											0.204	0.3	3.765	0.161	0.282	0.443	0.373	0.174					0.404	0.265	0.113		0.117				0.274	0.139	1.654			0.113	0.352		0.117							0.23
											0.139	0.221	0.104	0.143	8.12	0.217	0.156	0.165					0.135	0.612	0.126		33.794				0.373	0.182	1.65			0.482	0.217		0.213							0.868
											0.126	1.45	0.165	0.161	0.447	0.143	0.187	0.434					0.595	0.182	0.612		0.126				0.161	0.135	0.617			0.577	0.182		0.122							0.556
											0.104	0.117	0.321	0.113	2.254	0.274	0.139	0.135					0.534	0.109	0.113		0.478				0.378	0.104	0.104			0.213	0.13		0.178							0.221
											0.473	1.107	0.43	0.543	0.66	0.699	0.135	0.282					0.117	0.378	0.143		0.156				0.269	0.195	0.139			0.252	0.43		0.178							0.109
											0.104	0.113	0.356	0.104	0.365	0.304	0.799	0.126					1.52	0.148	0.217		0.117				0.152	0.182	0.165			1.203	0.247		0.113							0.247
											0.369	0.104	0.169	0.491	0.495	0.161	0.195	0.13					0.143	0.165	0.122		0.117				0.525	0.156	3.035			0.113	0.499		0.156							0.113
											0.156	0.295	0.165	0.104	0.178	0.161	0.135	0.321					0.234	0.86	0.274		0.122				0.182	0.182	0.521			0.382	0.508		0.521							1.732
											0.36	0.278	0.195	0.143	5.888	0.148	0.135	0.161					0.352	0.139	0.143		0.421				0.265	0.256	0.43			0.326	0.508		0.243							0.382
											0.169	0.117	0.182	0.148	0.373	0.143	0.482	0.382					0.643	0.695	0.148		0.252				0.239	0.391	0.139			0.122	0.204		0.243							0.287
											0.165	0.234	0.2	0.317	5.593	2.597	0.148	0.161					0.2	0.53	0.252		0.117				0.473	0.191	0.148			0.109	0.239		0.143							0.907
												0.282	0.113	0.113	0.174	0.497361	0.595	0.256					0.321	0.213	0.365		0.13				0.135	0.178	0.256			0.208	0.178		0.143							0.109
												1.12	0.582	0.317	0.104	0.497517	0.33	1.003					0.148	0.161	0.169		0.122				0.178	0.148	0.139			5.141	0.143		0.925							0.122
												0.508	0.734	0.213	0.139	0.497672	0.33	0.195					2.262	0.699	0.126		3.079				0.169	0.113	0.317			0.126	0.148		1.172							0.178
												0.195	0.117	0.109	0.426	0.497828	0.534	0.308					0.143	0.295	0.148		0.148				0.109	0.104	1.402			0.126	0.204		0.104							0.347
												0.195	0.135	0.165	0.187	0.497983	0.291	0.347					1.915	16	0.812		0.213				0.109	0.139	0.135			0.274	0.243		0.2							0.226
												2.119	0.313	0.256	2.766	0.498138	0.256	0.486					0.117	0.174	0.247		0.625				0.178	0.252	0.274			0.152	0.139		0.486							0.217
												1.468	0.195	0.478	0.864	0.498294	0.36	0.408					0.174	0.265	0.109		0.117				0.165	0.221	0.13			0.569	0.577		0.191							0.617
												0.213	1.029	0.148	1.559	0.498449	0.213	0.104					0.174	0.247	0.174		0.265				0.247	0.169	0.421			0.135	0.365		0.113							0.117
												0.139	0.625	0.139	0.143	0.498605	0.165	0.651					1.012	0.617	0.582		0.873				0.148	0.104	0.482			0.265	0.339		0.152							0.165
												0.86	0.178	0.13	0.126	0.49876	0.343	0.321					1.086	0.208	0.191		0.929				0.113	0.169	0.152			0.148	0.3		0.13							0.604
												2.201	0.174	0.165	1.724	0.498916	0.113	0.226					0.547	0.851	0.256		0.226				0.187	0.117	0.525			0.104	0.482		0.2							0.13
												0.304	0.356	0.247	0.178	0.499071	0.569	0.122					0.66	0.139	0.109		3.109				0.148	0.165	0.321			0.669	0.165		0.109							0.234
												0.382	0.347	0.148	0.109	0.499227	0.591	0.287					0.148	0.821	0.161		0.304				0.443	0.269	0.356			0.261	0.647		0.265							0.278
												0.439	0.534	0.117	0.139	0.499382	0.234	0.738					0.23	0.221	0.538		0.243				0.395	0.139	0.217			0.269	0.148		0.408							0.109
												0.46	0.109	0.165	1.407	0.499537	0.521	1.211					0.382	0.178	0.208		0.126				0.13	0.13	0.599			0.204	0.117		0.439							0.161
												0.139	0.213	0.126	0.295	0.499693	0.187	0.156					0.208	0.122	0.916		0.868				0.152	0.378	0.912			0.347	0.313		0.929							0.113
												1.389	0.113	0.521	0.135	0.499848	2.084	0.139					1.129	1.107	0.825		0.591				0.304	0.447	0.139			0.109	0.89		0.239							0.156
												0.465	0.868	0.104	0.113	0.500004	0.122	0.239					0.169	0.252	0.256		0.178				0.838	1.524	0.525			0.195	0.239		0.109							0.269
												0.291	0.143	0.104	0.339	0.500159	0.113	0.256					0.161	0.412	0.169		0.113				0.122	0.109	0.617			0.23	0.261		0.252							0.708
												1.45	0.256	0.113	0.287	0.500315	0.174	0.187					0.712	0.2	0.148		0.126				0.126	0.165	4.629			0.577	0.174		0.152							0.148
												1.858	1.719	0.295	0.304	0.50047	0.482	0.226					0.182	0.148	0.213		0.156				0.195	0.247	0.3			0.33	0.126		0.247							0.169
												0.551	0.304	0.399	0.143	0.500626	0.221	0.143					0.23	0.182	0.234		0.256				0.156	0.165	0.126			0.321	0.221		0.282							0.156
												0.434	0.135	0.178	0.113	0.500781	0.113	0.486					0.126	0.395	0.195		0.122				0.148	0.369	0.499			0.169	0.213		0.595							0.208
												0.313	0.187	0.104	0.109	0.500937	0.378	0.439					0.113	0.239	0.195		0.174				0.178	0.386	0.816			0.165	0.261		0.178							0.169
												0.486	0.742	0.117	0.169	0.501092	0.117	0.126					2.879	0.226	0.122		0.165				0.148	0.122	0.443			0.304	0.208		0.109							0.352
												0.903	0.113	0.143	0.239	0.501247	0.143	0.378					0.265	0.113	0.278		0.36				0.161	0.66	0.443			0.343	0.122		0.247							0.143
												1.789	0.356	0.347	0.156	0.501403	0.187	0.729					0.117	0.113	0.148		0.274				0.243	0.126	0.152			0.113	0.117		0.851							0.23
												4.034	0.386	0.278	0.117	0.501558	0.161	0.161					0.182	0.139	0.703		0.213				0.109	0.282	0.169			0.109	0.669		0.126							0.36
												0.517	0.139	0.126	0.135	0.501714	0.117	0.582					0.287	0.174	0.282		1.337				1.763	0.182	0.582			0.295	0.217		0.317							0.156
												1.459	0.104	0.373	1.207	0.501869	0.569	0.122					0.113	0.729	0.604		0.122				0.261	0.234	1.463			0.356	0.139		0.113							0.117
												0.951	0.265	0.152	0.191	0.502025	0.43	0.365					0.217	0.139	0.178						0.109	0.104	0.742			0.117	0.13		0.165							0.104
												0.677	0.152	3.843	0.412	0.50218	0.547	0.96					0.334	0.234	0.174						0.517	0.256	3.148			0.378	0.135		0.174							0.109
												2.115	0.204	0.109	0.204	0.502336	0.69	1.203					0.148	0.191	2.675						0.178	0.382	1.489			0.456	0.217		0.369							0.569
												0.695	0.412	0.169	0.126	0.502491	0.799	0.13					0.148	0.816	0.695						0.378	0.169	0.63			0.326	0.491		0.109							0.104
												0.126	0.356	0.365	0.412	0.502646	0.2	0.261					0.117	0.113	1.016						0.356	0.373	0.504			0.139	0.517		0.239							0.182
												0.756	0.291	0.109	0.169	0.502802	0.378	0.135					0.122	0.156	0.547						0.113	0.13	2.458			0.174	0.139		0.187							0.126
												0.287	0.343	0.495	0.243	0.502957	0.195	0.569					0.712	0.208	0.148						0.274	0.204	0.213			1.02	1.402		0.169							0.369
												0.356	0.282	1.854	0.287	0.503113	0.213	0.816					0.113	0.747	0.126						0.226	0.122	1.264			0.612	0.46		0.113							0.247
												3.752	0.378	3.526	0.3	0.503268	0.208	0.174					0.143	0.577	0.317						0.117	0.382	0.195			0.2	0.113		0.178
												0.208	0.139	0.109	0.152	0.503424	0.282	0.716					0.104	0.278	0.382						0.117	0.156	2.688			0.165	0.165		0.76
												0.247	0.682	0.608	0.2	0.503579	0.104	0.104					0.161	0.955	0.109						0.469	0.135	5.163			0.261	0.234		0.165
												2.649	0.408	0.287	0.773	0.503735	0.126	0.274					0.551	0.113	0.716						0.234	0.156	0.339			0.178	0.282		0.143
												0.508	0.122	0.113	0.291	0.50389	0.174	0.161					0.234	0.178	0.3						0.234	0.204	1.511			0.217	1.45		0.122
												0.53	0.217	0.122	3.643	0.504046	14.932	0.13					0.278	0.738	0.417						0.156	0.43	0.265			0.122	0.269		0.187
												0.317	0.221	1.845	0.135	0.504201	0.495	0.148					0.117	0.117	0.33						0.161	0.447	1.138			0.204	0.239		0.247
												0.161	0.347	0.109	0.243	0.504356	0.126	0.126					0.187	0.126	0.764						0.339	0.447	0.135			0.234	0.117		0.113
												0.208	0.148	1.398	0.122	0.504512	0.343	0.143					0.269	0.152	0.352						0.117	0.495	0.504			0.113	0.3		0.104
												0.139	0.104	0.3	0.165	0.504667	0.178	3.274					2.753	0.104	22.748						0.165	0.386	0.391			0.656	1.12		0.113
												1.65	0.156	0.174	6.782	0.504823	0.104	1.785					0.473	0.178	0.412						0.412	0.187	0.382			0.525	0.126		1.676
												0.148	3.778	0.126	0.195	0.504978	0.278	0.122					0.117	0.282	0.278						0.239	0.191	0.269			0.347	0.291		0.217
												0.53	0.109	0.721	0.143	0.505134	0.126	5.766					1.767	0.13	0.148						0.104	0.321	0.256			0.369	0.139		0.13
												3.456	1.35	0.2	2.002	0.505289	0.226	0.313					0.169	0.334	0.278						0.187	2.549	0.33			0.473	0.161		0.13
												11.007	3	0.122	0.139	0.505445	0.143	0.204					0.855	0.221	0.113						0.252	0.143	1.585			0.243	0.156		0.304
												0.104	0.339	0.174	0.165	0.5056	0.373	0.695					0.148	0.191	0.556						0.109	0.122	0.247			0.313	0.117		0.326
												0.538	0.104	0.148	0.317	0.505755	0.274	0.595					0.213	0.13	0.117						0.13	0.143	0.13			0.152	0.647		0.217
												0.304	0.104	0.122	0.443	0.505911	0.143	0.304					0.816	1.871	0.135						0.143	0.143	1.793			0.287	0.773		0.599
												0.317	0.187	0.795	0.326	0.506066	0.343	4.103					0.308	0.213	0.234						0.373	0.261	0.951			0.139	0.373		0.117
												7.586	0.586	0.591	0.152	0.506222	0.256	0.3					0.313	0.152	0.109						0.187	0.143	0.126			0.187	0.243		0.295
												0.873	1.507	0.117	0.36	0.506377	0.169	0.243					0.243	0.182	0.182						0.239	0.287	0.447			0.117	0.122		0.13
												0.213	0.109	0.143	0.152	0.506533	4.724	0.187					0.612	0.434	8.714						0.148	0.117	0.855			0.126	0.334		0.261
												0.525	0.426	0.13	0.104	0.506688	0.104	0.417					0.148	0.182	0.838						0.33	0.178	0.135			0.143	0.243		0.304
												0.13	0.586	0.187	0.86	0.506844	0.122	0.352					0.252	0.182	0.356						0.113	0.13	0.734			0.139	0.109		0.135
												0.352	1.324	0.234	0.148	0.506999	0.208	0.104					0.582	0.395	0.126						0.851	0.195	1.789			0.122	0.135		0.169
												0.378	0.143	0.282	1.407	0.507155	0.2	0.408					0.573	0.261	0.135						0.148	0.165	3.235			0.221	0.169		0.221
												0.412	0.169	0.143	0.243	0.50731	0.274	0.195					0.182	7.994	0.139						0.608	0.104	0.104			0.269	0.369		0.122
												1.055	0.213	0.213	0.104	0.507465	0.378	0.217					0.156	0.156	0.942						0.152	0.13	0.169			0.274	0.46		0.148
												0.304	0.408	0.417	1.064	0.507621	0.482	0.126					0.538	0.543	0.291						0.117	0.109	0.23			0.208	0.386		0.36
												0.122	0.113	0.122	0.113	0.507776	0.113	0.182					0.816	0.282	0.139						0.512	0.122	1.337			0.213	0.412		0.117
												0.326	0.226	0.187	1.659	0.507932	0.816	0.152					37.719	0.213	0.109						0.234	0.117	0.191			0.104	0.104		0.174
												0.934	0.2	0.308	0.195	0.508087	0.122	1.12					1.125	0.178	0.66						0.139	0.182	0.282			0.465	0.36		0.143
												2.614	0.651	0.243	0.695	0.508243	0.2	0.226					0.386	1.003	0.161						0.148	0.191	2.666			0.109	0.122		0.178
												0.291	0.382	0.195	0.117	0.508398	0.217	0.278					1.42	0.139	0.2						0.109	0.3	0.556			0.109	0.686		0.204
												0.729	0.395	0.122	2.158	0.508554	0.534	0.113					0.382	0.465	0.226						0.182	0.504	0.13			0.13	0.234		0.43
												0.656	0.2	0.148	1.081	0.508709	0.278	0.117					0.143	0.903	0.104						0.113	0.23	1.125			0.239	0.135		0.217
												0.482	0.282	0.126	0.695	0.508865	0.365	0.109					0.148	1.507	0.447						0.43	0.109	1.363			0.117	0.191		0.113
												0.2	0.291	0.13	0.139	0.50902	0.126	0.156					0.247	0.647	0.13						0.269	0.261	1.194			1.055	0.139		0.117
												0.838	0.122	0.829	1.585	0.509175	0.195	0.182					0.534	0.165	0.386						0.647	0.195	1.581			0.326	0.152		0.456
												0.139	0.109	0.104	0.104	0.509331	0.135	0.56					0.213	0.109	0.703						0.382	0.139	0.443			0.356	0.313		0.261
												0.269	0.187	0.421	0.148	0.509486	0.117	0.135					0.339	0.734	0.213						0.156	0.169	0.278			0.925	0.304		0.104
												0.499	0.595	0.187	0.161	0.509642	0.165	0.399					0.169	0.677	0.282						1.272	0.213	0.334			0.174	0.104		0.36
												1.594	1.85	0.282	0.195	0.509797	0.152	0.221					0.109	0.699	0.117						0.677	0.109	1.337			0.499	0.417		0.109
												5.593	0.782	0.208	0.135	0.509953	0.873	0.135					0.109	97.579	0.178						0.148	0.247	0.921			0.278	0.482		0.538
												0.955	1.65	0.117	0.148	0.510108	0.169	0.122					18.753	0.339	0.534						0.343	0.169	0.386			0.686	0.499		0.113
												0.903	0.152	0.977	0.139	0.510264	0.161	0.165					0.973	0.3	0.274						0.373	0.113	1.411			0.113	0.13		0.356
												0.955	0.113	0.512	2.405	0.510419	1.45	0.143					0.534	0.317	0.148						0.143	0.23	0.256			0.113	0.36		0.122
												0.291	0.122	0.23	0.256	0.510574	0.135	0.169					0.695	0.143	0.135						0.152	0.174	3.547			0.191	1.407		0.143
												1.598	0.122	0.3	0.412	0.51073	0.399	0.117					0.161	0.152	0.369						0.569	0.234	0.274			0.117	0.13		0.504
												2.08	0.213	0.265	4.359	0.510885	0.191	0.117					0.139	0.287	0.135						0.404	0.122	0.369			0.347	0.261		0.252
												1.546	0.234	0.339	0.486	0.511041	0.36	0.499					0.143	0.36	0.304						0.104	0.104	0.152			0.113	0.777		0.104
												1.159	0.117	0.104	0.217	0.511196	0.23	0.386					0.352	0.152	14.394						0.139	0.252	2.167			0.109	0.13		0.161
												0.96	0.221	0.143	0.986	0.511352	0.46	0.234					0.2	0.486	2.753						0.243	0.109	0.274			0.569	0.343		0.213
												0.499	0.13	0.321	0.256	0.511507	0.395	0.2					0.135	0.204	0.834						0.239	0.191	0.352			0.182	0.226		0.122
												0.621	0.122	0.117	0.291	0.511663	0.126	0.295					0.126	0.165	4.247						0.178	0.321	2.275			0.13	0.122		0.135
												0.226	0.2	0.178	0.439	0.511818	0.139	0.321					0.2	0.178	0.317						0.278	0.156	2.662			0.313	0.417		0.117
												0.373	0.139	0.221	0.595	0.511974	0.313	0.213					0.204	0.234	0.143						0.669	0.369	2.484			0.117	0.317		0.247
												0.408	0.412	0.261	0.208	0.512129	0.473	0.899					0.148	0.508	0.33						0.113	0.491	0.182			0.53	0.404		0.165
												0.274	0.452	0.217	0.321	0.512284	0.247	0.113					0.195	1.172	3.6						0.573	1.824	0.226			0.13	0.139		0.382
												0.821	0.165	0.747	0.169	0.51244	0.291	0.313					0.469	12.522	0.104						0.191	0.295	0.426			0.109	0.113		0.208
												0.525	0.113	0.221	0.3	0.512595	0.126	0.135					0.217	0.208	2.675						0.113	0.282	0.269			0.113	0.161		0.117
												0.165	0.148	0.473	0.109	0.512751	0.135	0.604					0.226	0.512	3.278						0.143	0.404	1.355			0.178	0.291		0.156
												0.725	0.152	0.417	0.491	0.512906	0.13	0.122					0.126	0.204	0.326						0.213	0.525	2.141			0.204	0.148		0.165
												0.63	0.161	1.567	0.577	0.513062	0.239	0.2					0.122	0.456	0.156						0.234	0.738	5.61			0.126	0.109		0.686
												0.122	0.156	0.408	0.139	0.513217	0.486	0.113					0.2	0.156	0.152						0.899	0.182	0.417			0.109	0.46		1.337
												0.304	0.3	0.525	0.117	0.513373	0.104	0.347					0.195	0.504	0.126						1.937	0.148	3.109			0.621	0.109		0.152
												0.191	0.239	0.135	0.356	0.513528	0.217	6.305					0.243	0.152	0.213						0.295	0.13	0.456			0.161	0.178		0.161
												0.117	0.621	0.386	0.382	0.513683	0.126	0.313					0.169	0.182	1.567						0.104	0.135	0.395			0.313	0.161		0.213
												0.2	0.109	0.221	6.283	0.513839	0.104	0.152					0.104	0.148	0.174						0.113	0.304	1.146			0.126	0.46		0.195
												0.234	0.113	0.161	0.373	0.513994	0.152	1.207					0.703	0.343	0.252						0.139	0.226	0.109			0.113	0.113		0.2
												0.195	0.226	0.339	2.405	0.51415	0.135	0.161					1.311	0.113	0.595						0.486	0.486	1.346			0.278	0.126		0.36
												1.086	0.104	0.126	0.369	0.514305	0.261	0.204					0.148	0.204	0.313						0.187	0.169	1.007			0.165	0.126		1.793
												0.226	0.217	0.135	0.847	0.514461	1.055	0.226					0.894	0.109	0.161						0.282	0.226	0.204			0.2	0.265		0.165
												0.178	0.269	0.104	0.439	0.514616	0.143	0.769					0.808	0.113	0.156						0.135	0.156	0.217			0.104	0.247		2.722
												0.834	0.356	0.187	0.664	0.514772	0.521	0.204					0.104	0.104	0.143						0.117	0.456	0.46			0.174	0.152		0.139
												0.339	0.117	0.126	0.104	0.514927	0.139	0.191					0.604	0.439	0.834						0.104	0.221	2.062			0.274	0.109		0.221
												0.104	0.104	0.256	1.172	0.515083	0.143	0.13					0.304	0.217	0.148						0.343	0.421	0.465			0.217	0.239		0.174
												0.282	0.252	0.208	0.182	0.515238	0.256	0.2					0.139	0.113	0.334						0.247	0.126	0.313			0.195	0.126		0.234
												0.113	0.543	0.191	6.114	0.515393	0.148	0.104					0.117	0.174	0.135						1.724	0.208	0.113			0.182	0.169		0.165
												0.347	0.334	0.122	0.53	0.515549	0.165	0.313					0.126	0.773	0.182						0.347	0.182	0.261			0.573	0.339		0.204
												1.585	0.399	0.239	0.104	0.515704	0.165	0.113					0.447	0.239	0.386						0.152	0.421	0.113			0.556	0.369		0.152
												1.172	0.143	0.256	0.352	0.51586	7.959	0.126					0.89	0.239	1.919						3.039	0.135	1.967			0.148	0.182		0.274
												0.63	0.156	0.195	6.179	0.516015	0.113	0.195					0.117	0.165	0.573						0.33	0.109	0.13			0.36	0.495		0.104
												1.133	0.326	0.36	0.2	0.516171	0.156	0.161					0.439	0.269	0.274						0.182	0.182	8.654			0.256	0.174		0.126
												0.682	26.79	0.421	0.399	0.516326	0.365	0.217					2.019	0.221	3.595						0.208	0.243	0.591			0.473	0.317		0.2
												0.417	0.617	0.126	0.187	0.516482	0.139	0.191					0.256	0.217	0.152						0.291	0.252	0.243			0.23	0.278		0.126
												0.504	0.113	0.139	0.221	0.516637	0.13	0.135					0.187	0.135	0.556						0.126	0.538	0.148			0.169	0.252		0.135
												0.604	0.178	1.281	0.204	0.516792	0.525	0.113					2.34	0.113	0.104						0.191	0.621	0.291			1.88	0.204		0.148
												0.148	0.204	1.559	0.482	0.516948	0.156	0.994					0.152	0.113	0.347						0.109	0.482	2.023			0.274	0.352		0.143
												0.274	0.126	0.221	3.278	0.517103	0.204	0.221					0.204	0.204	0.117						0.174		0.799			9.783	0.143		0.452
												0.256	0.13	0.143	0.139	0.517259	0.174	0.113					0.482	0.113	91.3						0.104		0.143			0.126	0.174		0.104
												0.977	0.339	0.126	0.148	0.517414	1.433	0.473					0.113	0.725	0.234						0.109		0.569			0.187	0.104		0.217
												0.161	0.399	0.178	0.208	0.51757	0.152	0.621					0.156	0.304	0.143						0.135		0.313			0.287	0.13		0.139
												0.152	0.208	0.126	1.633	0.517725	0.334	0.139					0.321	0.239	0.156						0.247		0.269			0.204	0.269		0.256
												1.051	0.178	0.769	0.135	0.517881	0.617	0.443					0.404	0.182	0.156						0.182		0.187			0.109	0.169		0.977
												1.615	0.143	0.261	0.221	0.518036	0.109	0.239					0.109	0.986	0.217						0.577		0.391			0.143	0.13		1.255
												0.452	0.139	0.217	0.69	0.518192	0.486	0.447					0.191	0.195	0.252						0.239		0.139			0.608	0.356		0.269
												0.473	0.426	0.187	0.334	0.518347	0.148	0.291					0.842	0.204	2.258						0.208		0.773			0.538	0.2		0.13
												0.117	0.252	0.252	1.85	0.518502	0.169	0.282					0.421	0.907	10.864						0.356		0.2			0.2	0.152		0.221
												0.608	0.239	0.213	0.148	0.518658	0.156	0.269					0.122	0.182	0.104						0.126		0.373			0.148	0.117		0.434
												4.711	1.112	0.174	0.2	0.518813	0.148	1.376					0.174	0.2	0.143						0.152		0.226			0.174	0.117		0.113
												7.79	0.174	0.365	0.187	0.518969	0.156	0.143					0.226	0.104	0.204						0.135		0.213			0.404	0.204		0.187
												0.855	0.13	0.295	0.252	0.519124	0.139	1.559					1.277	0.182	0.117						0.2		2.44			0.113	0.122		0.221
												0.252	0.178	0.169	0.117	0.51928	0.156	0.243					0.161	0.13	0.109						0.33		0.725			0.187	0.313		0.139
												0.169	0.117	0.161	0.577	0.519435	0.13	0.143					1.754	0.13	0.122						0.169		0.156			0.894	0.334		0.204
												0.395	0.543	0.161	0.226	0.519591	0.152	0.195					0.204	0.169	0.117						0.278		1.389			0.126	0.803		0.139
												0.148	0.234	0.187	1.112	0.519746	0.139	0.104					0.404	0.543	0.221						0.165		0.135			0.417	0.117		0.547
												0.274	9.587	0.148	0.208	0.519901	0.104	0.734					0.378	0.243	0.191						0.243		0.847			0.243	0.122		0.278
												0.686	0.139	0.135	0.126	0.520057	0.117	0.109					0.213	0.139	0.356						0.287		0.161			0.156	0.187		0.274
												0.117	0.391	1.303	0.104	0.520212	0.208	1.402					0.326	0.321	0.169						0.109		0.604			0.113	0.122		0.76
												0.973	0.369	1.502	0.46	0.520368	0.204	0.903					0.169	0.113	0.191						0.117		0.2			0.217	1.442		0.156
												0.161	0.113	0.274	0.221	0.520523	0.365	1.554					1.229	0.412	0.208						0.421		1.333			0.174	0.174		0.217
												1.724	0.109	0.191	0.143	0.520679	0.187	0.217					0.122	1.815	0.148						0.261		1.494			0.122	0.122		0.109
												0.551	0.143	0.204	0.139	0.520834	0.382	0.187					0.152	0.117	0.247						0.725		0.326			0.169	0.426		0.226
												0.139	0.143	0.122	0.135	0.52099	0.234	0.208					1.481	0.278	0.139						0.178		0.326			0.313	0.2		0.143
												0.434	0.304	0.352	0.213	0.521145	0.143	0.13					0.126	0.178	0.243						0.109		0.247			0.109	0.517		0.217
												0.36	0.122	0.117	0.234	0.521301	0.187	0.729					0.239	0.282	0.63						0.13		0.174			0.591	0.109		0.769
												0.573	0.252	0.491	0.156	0.521456	0.13	1.146					0.287	0.117	0.195						0.126		0.76			0.191	0.113		0.217
												0.308	0.143	0.412	0.113	0.521611	6.213	0.13					1.216	0.109	0.174						0.261		0.465			0.365	0.182		0.148
												0.478	0.317	0.304	0.122	0.521767	0.595	0.486					0.191	0.148	0.122						0.117		0.135			0.404	0.135		0.851
												0.287	1.207	0.135	0.161	0.521922	0.178	0.152					0.174	0.174	0.156						0.191		0.243			0.161	0.195		0.13
												0.109	0.234	0.247	0.213	0.522078	0.204	0.135					0.135	0.161	0.122						0.178		1.45			0.517	0.399		0.117
												0.556	0.261	0.13	1.237	0.522233	0.135	0.113					0.104	0.252	0.46						1.832		0.786			0.556	0.508		0.261
												0.577	0.122	0.135	0.178	0.522389	0.365	1.772					1.798	0.135	0.304						0.256		0.135			0.217	0.538		0.113
												0.803	0.243	0.117	0.308	0.522544	0.399	2.171					2.136	0.46	0.126						0.33		0.122			0.148	0.139		0.113
												0.261	0.769	0.148	0.148	0.5227	0.187	0.156					0.126	0.282	0.174						0.191		0.252			0.135	0.195		0.178
												0.143	0.126	0.143	0.252	0.522855	0.3	0.139					0.143	0.143	0.191						0.261		0.165			0.113	0.3		0.104
												0.113	0.234	0.226	0.577	0.52301	0.104	8.649					0.191	8.002	0.287						0.256		0.291			0.104	0.113		0.126
												0.178	0.221	0.274	0.135	0.523166	0.165	0.113					0.521	0.135	0.647						0.148		0.135			0.247	2.214		0.247
												0.291	0.122	0.638	0.308	0.523321	0.239	0.226					0.79	0.829	1.099						0.347		0.339			0.139	0.221		0.907
												0.53	0.135	0.352	0.13	0.523477	0.174	0.287					1.316	0.195	0.834						0.122		0.308			0.656	0.135		0.347
												0.156	0.122	0.79	0.13	0.523632	0.165	0.182					0.343	0.23	0.269						0.148		0.104			0.321	0.104		0.109
												4.828	1.068	0.669	0.334	0.523788	0.378	0.504					0.126	0.122	0.269						0.339		1.607			0.161	0.69		0.152
												0.495	0.499	8.489	0.265	0.523943	0.104	0.261					0.343	0.13	1.559						0.122		0.269			0.347	0.608		0.109
												0.586	0.191	0.217	0.195	0.524099	0.343	0.143					0.191	1.029	0.221						0.109		0.208			0.217	0.178		0.304
												0.686	0.347	4.077	0.261	0.524254	0.13	0.243					0.117	0.161	0.126						0.113		0.156			0.165	0.213		0.122
												0.664	0.204	0.109	0.664	0.52441	0.981	0.174					0.651	0.3	0.152						0.499		1.025			0.139	0.126		0.169
												0.373	0.161	0.148	0.339	0.524565	0.113	0.308					0.951	2.427	0.139						0.13		0.187			0.165	0.139		1.476
												0.152	0.13	1.528	3.943	0.52472	0.156	0.143					0.777	0.122	0.386						0.391		1.081			0.356	0.113		0.604
												0.213	0.23	0.373	0.204	0.524876	0.152	0.326					0.109	0.143	0.191						0.391		0.439			0.152	0.187		0.139
												0.122	0.178	0.13	0.256	0.525031	0.274	0.165					0.148	0.217	0.243						0.365		1.398			0.174	0.491		0.148
												0.812	0.386	0.156	0.217	0.525187	0.109	0.109					0.139	0.174	0.104						0.169		0.582			0.999	0.221		0.165
												0.174	0.386	0.326	0.213	0.525342	0.326	0.274					0.321	0.113	0.104						0.217		0.525			0.239	0.443		0.326
												0.521	0.486	0.139	0.117	0.525498	1.055	0.135					0.165	0.495	0.287						0.182		0.647			0.469	0.104		0.274
												0.2	0.287	0.599	0.243	0.525653	0.139	0.161					0.109	0.104	0.117						0.169		0.447			0.786	0.243		0.36
												0.421	4.946	0.204	5.688	0.525809	0.208	0.452					0.304	0.769	0.156						0.122		0.122			0.226	0.538		0.113
												1.75	0.621	0.621	0.156	0.525964	0.135	0.326					0.3	0.677	0.122						0.165		0.543			0.291	0.226		0.43
												0.291	0.178	0.165	0.3	0.526119	0.165	0.148					0.36	0.208	0.135						0.148		0.504			0.143	0.226		0.247
												0.499	0.156	0.226	0.2	0.526275	0.161	0.109					0.221	0.178	0.13						0.208		0.234			0.13	0.208		0.287
												0.847	0.135	0.182	2.045	0.52643	0.161	0.126					0.109	97.5	0.564						0.838		0.191			0.669	0.122		0.126
												0.343	0.46	0.261	0.213	0.526586	0.617	0.143					0.347	0.378	0.647						0.547		0.386			0.556	0.36		0.113
												0.625	0.169	2.41	0.117	0.526741	0.161	0.208					0.148	0.139	0.182						0.148		0.2			0.195	0.334		0.165
												0.473	0.638	0.217	0.148	0.526897	0.504	0.126					0.221	0.221	0.182						0.143		1.598			0.621	0.23		0.495
												0.161	0.109	0.981	0.117	0.527052	0.135	0.287					0.156	0.161	0.269						0.135		1.012			0.36	0.135		0.369
												0.182	0.152	0.213	0.2	0.527208	0.234	0.117					0.747	0.547	0.208						0.964		0.499			0.156	0.161		0.221
												0.482	0.204	0.182	0.339	0.527363	0.369	0.178					0.256	0.113	2.966						0.126		0.391			0.109	0.135		0.148
												0.695	0.143	0.152	0.148	0.527519	0.126	0.135					0.148	0.135	0.838						0.139		0.873			0.182	0.208		0.152
												0.491	1.52	1.719	0.126	0.527674	0.126	0.239					0.148	0.261	0.617						0.187		0.738			0.113	0.135		0.221
												0.938	0.148	0.117	0.252	0.527829	0.13	0.269					0.486	0.221	0.599						0.334		0.113			1.164	0.291		0.182
												0.247	0.221	0.156	0.148	0.527985	0.104	0.399					0.156	0.669	0.117						0.143		0.43			0.113	0.395		0.156
												0.408	0.247	0.122	0.178	0.52814	0.113	0.109					0.104	0.208	0.968						0.139		0.217			0.469	0.126		0.213
												0.282	0.469	0.378	0.104	0.528296	0.278	0.161					0.769	0.117	0.291						1.155		0.647			0.847	0.326		0.109
												0.656	0.174	1.437	1.116	0.528451	0.234	0.117					0.165	0.187	0.135						0.156		6.309			0.265	0.3		0.113
												0.417	0.239	0.156	0.482	0.528607	0.33	0.334					1.129	0.161	0.217						0.625		0.109			0.126	0.13		0.2
												0.404	0.2	0.382	1.581	0.528762	0.165	0.347					0.243	0.217	0.66						0.113		3.608			0.265	0.434		0.126
												0.899	0.13	0.23	0.439	0.528918	0.369	2.649					0.113	0.742	0.356						0.221		0.408			0.104	0.365		0.182
												0.113	1.424	0.135	0.152	0.529073	0.117	0.122					0.347	1.277	15.688						0.404		2.887			0.508	0.391		0.104
												0.417	0.135	0.152	1.133	0.529228	1.589	0.117					0.321	0.113	0.412						0.152		2.679			0.104	0.178		0.339
												0.447	0.139	0.382	0.152	0.529384	0.104	0.152					0.504	0.23	0.751						0.551		0.313			4.42	0.608		0.135
												0.69	0.195	0.947	1.602	0.529539	0.421	0.534					3.257	0.204	0.221						0.439		1.038			0.274	0.269		0.174
												0.347	0.13	0.148	0.2	0.529695	0.2	0.109					0.243	8.237	0.391						0.109		1.077			0.243	0.122		0.126
												1.112	6.917	0.452	0.538	0.52985	0.122	0.465					0.612	0.977	0.265						0.3		0.13			0.126	0.104		0.486
												0.356	0.808	0.708	2.314	0.530006	0.13	6.982					0.104	0.139	0.122						0.169		2.566			0.143	0.156		0.143
												0.117	0.408	0.252	1.185	0.530161	0.439	0.287					0.178	0.156	0.178						0.126		0.543			0.126	0.265		0.187
												0.894	0.178	0.617	0.504	0.530317	0.226	0.447					0.226	0.156	0.165						0.187		0.239			0.582	0.117		0.295
												0.156	0.109	1.259	0.239	0.530472	0.234	0.148					1.012	0.135	0.187						0.243		1.09			0.287	0.182		0.122
												0.855	0.117	0.343	1.672	0.530628	0.13	0.3					1.654	0.208	0.169						0.139		0.122			0.143	0.439		0.486
												0.165	0.208	0.669	0.113	0.530783	0.278	0.113					0.226	0.122	9.17						0.573		0.712			0.109	0.113		0.204
												0.243	4.446	1.229	0.135	0.530938	0.169	0.447					0.117	0.161	0.109						0.234		1.811			0.187	0.2		0.247
												0.191	0.104	0.195	0.213	0.531094	0.13	0.117					0.447	0.126	0.517						0.117		0.313			0.13	0.143		0.182
												0.929	0.143	0.113	0.178	0.531249	0.638	0.174					0.161	0.143	0.113						0.2		0.208			0.282	0.156		0.3
												1.915	0.395	0.208	0.274	0.531405	0.195	0.126					0.317	0.269	0.126						0.152		0.243			0.104	0.104		0.187
												0.564	0.287	0.165		0.53156	0.252	0.252					0.708	0.126	0.825						0.417		0.295			0.122	0.469		0.23
												0.417	0.234	0.165		0.531716	0.456	0.109					0.465	0.195	0.104						0.213		0.417			0.395	0.135		0.2
												0.604	0.239	0.113		0.531871	0.643	0.317					0.46	0.13	0.152						0.161		0.447			0.109	0.156		0.152
												2.132	0.243	0.139		0.532027	0.191	0.239					0.89	0.148	0.33						0.716		0.169			0.143	0.243		0.104
												2.796	0.109	0.569		0.532182	0.117	0.104					0.182	0.434	4.346						0.113		0.304			0.326	0.135		0.13
												0.482	0.139	0.278		0.532338	0.139	0.109					0.165	0.113	0.291						0.847		0.208			0.334	0.195		0.148
												0.63	0.66	0.117		0.532493	0.256	0.191					0.426	0.191	0.109						0.247		0.139			0.122	0.135		0.148
												0.265	1.012	0.274		0.532648	0.256	0.126					0.777	0.135	0.2						0.169		0.851			0.369	0.643		0.326
												0.161	0.208	0.122		0.532804	1.203	0.126					0.582	0.53	0.126						0.356		0.274			0.343	0.994		0.169
												0.187	0.156	0.191		0.532959	0.934	0.135					0.651	0.747	0.122						0.13		0.204			0.769	0.243		0.169
												0.265	1.125	0.308		0.533115	0.213	0.13					1.22	0.408	0.135						0.195		0.426			0.434	0.109		0.491
												1.324	0.543	0.226		0.53327	0.321	0.934					0.53	0.3	0.109						0.161		1.142			0.195	1.198		0.135
												2.045	0.751	0.208		0.533426	0.109	0.208					0.148	0.295	0.191						0.161		0.109			0.217	0.152		0.156
												0.612	0.239	0.174		0.533581	0.139	0.234					0.113	0.182	0.165						0.261		0.599			0.109	0.104		0.243
												0.291	0.109	0.117		0.533737	0.777	0.165					36.147	0.156	0.109						0.36		0.269			0.169	0.13		0.148
												0.317	0.156	0.208		0.533892	1.068	0.439					1.237	0.291	0.491						0.13		0.23			0.973	0.239		0.165
												0.417	0.647	0.2		0.534047	0.139	0.547					0.334	0.169	0.295						0.321		0.243			0.382	0.599		0.256
												0.664	0.122	0.104		0.534203	0.404	0.152					0.977	0.161	0.161						0.122		6.131			0.178	0.226		0.261
												0.174	0.187	0.113		0.534358	0.747	0.143					0.352	0.148	0.395						0.152		0.156			0.109	0.478		0.139
												0.165	0.191	0.104		0.534514	0.204	0.213					0.252	0.13	0.76						1.989		0.76			0.278	0.187		0.404
												0.495	0.274	0.564		0.534669	0.156	0.404					0.343	0.182	0.208						0.334		0.174			0.221	0.221		1.976
												0.274	1.706	0.23		0.534825	0.213	0.287					0.287	0.321	0.13						0.135		0.308			0.148	0.139		0.126
												1.016	0.148	0.165		0.53498	0.161	0.113					0.252	0.282	0.195						2.874		0.195			0.412	0.278		2.154
												0.3	0.239	0.282		0.535136	0.165	0.148					0.534	0.104	0.113						0.278		0.113			0.135	0.391		0.139
												0.148	0.313	0.148		0.535291	0.117	0.894					0.247	0.821	0.117						0.156		0.304			0.126	0.634		0.135
												0.195	0.152	0.122		0.535447	0.135	0.174					0.161	0.243	0.326						0.421		0.247			0.135	0.187		0.308
												0.152	0.208	0.213		0.535602	15.505	0.13					0.243	0.317	0.447						0.104		4.125			0.143	0.104		0.13
												0.491	0.109	0.452		0.535757	0.117	0.148					0.104	0.23	0.725						0.148		0.23			0.126	0.226		0.174
												0.382	0.195	0.104		0.535913	1.854	1.476					0.161	0.973	0.113						0.169		1.463			0.117	0.217		0.191
												0.534	0.33	0.13		0.536068	0.482	3.938					0.243	0.412	0.295						0.156		0.109			0.126	0.317		0.204
												0.799	0.109	0.104		0.536224	0.208	0.191					20.351	0.274	0.109						0.226		0.122			0.321	0.109		0.143
												2.067	0.226	0.143		0.536379	0.165	0.295					0.981	0.165	0.148						0.169		0.213			0.452	0.378		0.213
												0.308	0.113	0.282		0.536535	0.412	0.152					0.504	1.077	0.174						0.104		0.295			0.187	0.439		0.143
												0.569	0.152	0.534		0.53669	0.156	0.204					0.126	0.291	0.182						0.113		0.36			0.243	0.23		0.126
												0.534	0.339	0.139		0.536846	0.269	0.829					0.139	0.191	0.434						0.104		0.247			0.386	0.152		0.13
												0.3	0.274	0.295		0.537001	0.252	0.221					0.591	0.282	16.213						0.135		0.104			0.117	0.126		0.165
												0.291	0.109	0.156		0.537156	0.274	1.142					0.13	0.156	0.204						0.426		0.395			0.178	0.408		0.391
												0.13	0.126	0.152		0.537312	0.126	1.893					0.182	0.191	2.488						0.113		0.499			0.204	0.122		0.551
												0.347	0.165	0.208		0.537467	0.109	0.217					0.113	0.143	0.165						0.169		0.148			0.955	0.13		0.148
												0.591	0.334	0.178		0.537623	0.182	0.287					0.104	0.204	3.591						0.169		0.356			0.261	0.208		0.152
												0.265	0.443	0.239		0.537778	0.313	0.591					0.135	0.148	0.304						0.165		0.13			0.191	0.13		0.13
												0.109	0.161	0.148		0.537934	0.321	0.122					0.187	0.135	0.161						0.122		0.412			0.113	0.213		0.269
												0.543	0.113	0.551		0.538089	0.664	0.816					0.178	0.23	4.264						0.508		0.365			0.174	0.174		0.808
												2.175	0.269	0.525		0.538245	0.109	1.281					0.243	0.677	0.156						0.174		0.2			1.138	0.213		0.326
												0.109	0.439	0.23		0.5384	0.13	0.187					0.135	0.274	3.956						0.347		0.465			0.582	0.195		1.033
												0.842	0.369	0.239		0.538556	0.104	0.122					0.256	0.139	0.126						0.174		0.525			0.195	0.417		0.443
												0.239	0.2	0.339		0.538711	0.512	0.208					0.13	0.282	0.135						0.317		0.113			0.334	0.317		0.135
												0.117	0.109	0.148		0.538866	0.113	0.169					0.291	0.252	0.23						0.304		0.439			0.334	0.408		0.13
												0.204	0.204	0.977		0.539022	0.295	0.564					0.256	0.126	4.042						0.109		1.298			0.577	0.347		0.182
												0.247	0.204	0.556		0.539177	0.191	1.91					0.152	0.586	0.352						0.143		0.686			0.139	0.135		0.261
												0.117	0.156	0.399		0.539333	0.174	0.126					0.191	1.594	0.161						0.408		0.504			0.13	0.143		0.104
												1.246	0.187	0.122		0.539488	0.156	0.122					0.213	0.122	0.321						0.195		0.534			0.178	0.139		0.226
												1.303	1.342	0.13		0.539644	1.129	0.478					0.508	0.443	0.899						0.208		9.869			0.161	0.178		0.169
												1.924	3.283	0.282		0.539799	0.135	2.848					0.347	0.243	0.239						0.534		0.925			0.265	0.148		0.152
												0.221	2.953	0.182		0.539955	0.317	0.191					0.252	0.178	0.369						0.321		5.493			0.656	0.204		0.161
												0.873	0.317	0.117		0.54011	0.439	0.113					0.2	0.156	0.621						0.135		0.174			0.126	0.139		0.269
												0.139	0.13	0.148		0.540265	0.109	0.169					0.109	0.191	0.291						0.317		0.447			0.161	0.412		0.591
												0.877	0.916	0.313		0.540421	0.187	0.156					0.143	0.234	0.104						0.109		2.384			0.195	0.104		0.122
												0.265	1.129	0.161		0.540576	0.821	1.164					2.054	0.2	0.208						0.156		0.478			0.247	0.282		0.113
												0.122	0.417	0.165		0.540732	0.169	1.42					0.426	0.291	1.251						0.161		0.156			0.287	0.143		0.282
												0.226	0.617	0.109		0.540887	0.321	1.524					0.525	0.139	0.126						1.737		0.269			0.135	0.13		0.117
												0.265	0.673	0.408		0.541043	0.139	0.109					0.96	0.33	0.365						0.122		0.2			0.122	0.174		0.252
												0.556	0.143	0.139		0.541198	0.491	0.247					0.208	0.109	0.117						0.195		1.094			0.534	0.543		0.169
												0.247	0.334	0.182		0.541354	0.243	0.525					0.942	0.521	0.213						0.148		0.122			0.165	0.187		0.122
												0.604	0.148	0.326		0.541509	0.369	0.226					0.161	0.135	0.117						0.265		0.373			0.195	0.148		0.89
												0.404	0.473	0.122		0.541665	0.161	0.182					0.265	0.3	1.837						0.104		0.934			0.135	0.226		0.187
												0.417	0.23	0.226		0.54182	0.178	0.386					0.973	7.933	0.504						0.378		0.104			0.156	0.126		0.104
												0.308	0.304	0.122		0.541975	0.404	0.139					1.164	0.187	0.369						0.291		0.399			0.182	0.261		0.217
												0.651	0.104	0.143		0.542131	0.252	0.347					0.13	0.195	0.182						0.182		0.495			0.256	0.187		0.126
												0.174	0.274	0.304		0.542286	0.174	0.356					0.13	0.117	0.195						0.447		0.504			0.122	0.182		0.113
												0.591	1.025	0.208		0.542442	0.13	0.152					0.504	0.139	0.117						0.326		0.521			0.247	0.161		0.243
												1.719	0.365	0.178		0.542597	0.174	0.104					0.152	0.126	0.278						0.143		3.096			0.56	0.169		0.625
												0.729	0.139	0.221		0.542753	0.126	0.122					0.378	0.226	0.104						0.278		2.232			0.109	0.278		0.356
												0.169	1.268	0.104		0.542908	0.104	0.135					0.161	0.13	0.447						0.404		0.278			0.317	0.252		0.169
												0.313	0.161	1.75		0.543064	0.695	0.139					0.13	0.104	0.139						0.46		0.113			0.321	0.152		0.152
												0.465	0.104	0.256		0.543219	0.113	0.117					0.382	1.342	5.341						0.369		0.2			0.3	0.226		0.295
												0.191	0.187	0.347		0.543374	0.482	0.135					0.999	0.269	0.143						0.143		0.369			0.169	0.122		0.803
												0.113	0.148	0.148		0.54353	0.191	0.122					0.161	0.113	0.234						0.265		0.816			0.135	0.113		0.426
												0.304	0.104	0.547		0.543685	0.152	0.13					0.204	0.156	0.239						0.122		0.703			0.313	0.152		0.352
												0.378	0.204	1.858		0.543841	0.386	0.143					0.499	1.016	0.148						0.204		0.395			0.208	0.208		0.148
												0.308	0.191	7.095		0.543996	7.729	0.234					1.086	0.148	1.772						0.117		0.265			0.152	0.23		0.135
												1.059	0.729	1.759		0.544152	0.13	0.469					0.282	0.208	0.764						0.217		0.161			0.538	0.13		1.138
												0.295	0.252	0.122		0.544307	0.352	0.122					0.313	0.291	0.126						0.543		0.43			0.556	0.182		0.916
												0.373	0.104	0.399		0.544463	0.439	0.135					0.89	0.2	0.148						0.143		0.551			0.135	0.187		0.117
												0.104	0.174	0.126		0.544618	0.109	0.278					0.369	2.801	106.771						0.2		0.234			0.747	0.152		0.178
												0.13	0.165	1.229		0.544774	0.217	0.347					0.169	0.152	0.187						0.443		0.148			0.126	0.261		0.2
												0.382	0.178	1.033		0.544929	0.135	0.421					0.174	0.135	0.182						0.148		0.117			0.382	0.295		0.287
												0.2	0.221	0.282		0.545084	0.252	4.355					0.334	0.113	0.126						0.751		0.478			0.148	0.756		0.278
												0.873	0.104	0.234		0.54524	0.178	0.313					0.269	0.135	0.174						0.109		0.573			0.109	0.122		0.3
												0.886	0.2	0.13		0.545395	0.109	0.13					0.473	0.13	0.412						0.274		0.143			0.117	0.821		0.117
												0.169	0.217	0.148		0.545551	0.399	0.178					0.465	0.2	0.656						0.152		0.378			0.117	0.126		0.156
												0.187	0.191	0.139		0.545706	0.478	0.282					0.165	0.156	0.339						0.187		0.252			2.071	0.291		0.265
												0.104	0.591	0.851		0.545862	0.408	0.86					0.278	0.161	0.321						0.187		2.419			0.204	0.156		0.339
												0.439	0.169	0.712		0.546017	0.33	6.127					0.795	0.135	0.469						0.617		0.221			0.113	0.187		0.221
												2.41	0.126	0.161		0.546173	0.178	0.504					0.143	0.33	0.191						0.577		0.191			0.161	0.356		0.204
												0.174	0.152	0.221		0.546328	0.13	0.234					0.23	0.417	14.68						0.156		0.617			7.151	0.395		0.117
												0.842	0.156	0.104		0.546483	0.113	0.104					0.321	0.955	0.135						0.143		0.894			0.169	0.469		0.126
												1.776	0.195	0.269		0.546639	0.152	0.117					0.104	0.278	0.187						0.3		0.126			0.109	0.152		0.921
												0.33	0.165	0.217		0.546794	0.113	0.161					0.178	95.62	0.152						0.143		0.135			0.221	1.945		0.339
												0.113	0.169	0.256		0.54695	0.113	0.343					0.204	0.434	0.109						0.3		2.18			0.23	0.104		0.2
												1.732	0.213	0.152		0.547105	0.104	0.122					0.23	0.152	0.378						0.109		0.742			0.356	0.36		0.143
												0.135	0.2	0.113		0.547261	0.204	0.156					0.2	0.104	0.256						0.317		0.903			0.456	0.612		0.247
												0.274	0.326	0.525		0.547416	0.256	0.191					0.113	0.929	0.182						0.278		0.152			0.473	0.2		0.113
												0.104	0.3	0.148		0.547572	0.161	0.191					0.122	0.156	0.161						0.252		0.104			0.169	0.13		0.217
												0.122	0.122	0.625		0.547727	0.23	0.347					0.204	0.161	0.221						0.143		1.654			0.148	0.117		0.178
												0.287	0.243	0.113		0.547883	0.135	0.178					2.002	0.156	0.291						0.156		1.038			0.113	0.161		0.13
												0.951	0.217	0.208		0.548038	0.13	0.152					0.208	0.269	0.252						0.126		0.182			0.165	0.156		0.113
												0.373	31.536	0.226		0.548193	0.304	0.139					0.287	0.117	0.213						0.13		0.465			0.247	0.113		0.195
												0.842	0.79	0.178		0.548349	0.161	0.543					0.313	0.208	0.161						0.109		0.169			0.161	0.104		0.148
												1.706	0.187	0.195		0.548504	9.305	0.265					0.308	0.252	0.204						0.452		0.63			0.226	0.182		0.408
												0.421	0.104	0.243		0.54866	0.104	0.104					0.543	0.725	0.174						0.2		0.117			0.868	0.269		0.174
												0.269	0.109	0.187		0.548815	0.447	0.156					0.243	0.187	0.178						0.217		0.612			0.13	0.187		0.104
												0.126	0.109	0.109		0.548971	0.135	0.265					1.42	0.109	0.143						0.195		0.934			0.109	0.434		0.165
												0.708	0.143	0.148		0.549126	0.165	0.122					0.213	0.104	0.221						0.143		0.274			0.135	0.369		0.161
												2.57	0.352	0.178		0.549282	0.104	0.152					0.182	0.104	0.195						0.473		0.187			0.122	0.122		0.122
												1.138	0.221	0.217		0.549437	0.352	0.786					0.126	0.148	1.481						0.13		0.165			0.217	0.243		0.274
												0.221	0.109	0.226		0.549592	0.247	0.139					1.368	0.174	0.213						0.104		0.729			0.217	0.252		0.161
												0.482	0.178	0.165		0.549748	0.117	0.126					0.278	0.113	0.2						0.148		1.342			0.23	0.339		0.148
												0.178	0.143	0.191		0.549903	0.174	0.334					1.624	0.256	0.43						0.113		0.994			0.247	0.204		0.143
												0.465	0.182	0.278		0.550059	0.117	0.104					0.165	0.156	0.104						0.169		0.738			0.317	0.386		0.204
												0.117	0.282	0.412		0.550214	0.191	0.109					0.178	0.122	0.152						0.117		0.647			0.191	0.152		0.247
												1.463	0.135	0.365		0.55037	0.226	0.165					0.104	0.139	0.478						0.165		1.402			0.113	0.308		0.187
												0.412	0.165	0.621		0.550525	0.113	0.274					0.2	0.217	0.234						0.204		1.567			0.104	0.221		0.135
												0.204	1.411	0.426		0.550681	0.221	0.543					0.13	0.981	0.161						0.143		1.003			0.221	0.143		0.161
												0.369	0.187	0.261		0.550836	0.122	0.143					0.161	1.346	0.182						0.239		0.63			0.465	0.252		0.195
												3.973	0.161	0.156		0.550992	1.463	0.265					1.376	0.139	0.195						0.122		0.126			0.265	0.243		0.117
												0.599	0.339	0.178		0.551147	0.122	0.178					2.24	0.174	0.135						0.156		0.495			0.504	0.109		0.109
												0.165	0.221	0.313		0.551302	0.161	0.174					0.204	0.117	0.109						0.538		0.165			0.13	0.135		0.287
												2.245	0.161	0.161		0.551458	0.161	0.321					0.117	0.139	0.195						0.109		0.478			0.234	0.239		0.304
												0.169	0.538	0.239		0.551613	0.178	0.3					0.247	0.152	0.152						0.339		0.469			0.439	0.443		0.395
												0.53	9.453	0.148		0.551769	0.261	0.126					0.122	0.208	0.208						0.13		0.156			0.2	0.169		1.745
												0.421	0.139	0.23		0.551924	0.3	0.135					0.404	1.272	0.13						2.075		0.217			1.042	0.161		0.113
												0.2	0.122	0.109		0.55208	0.117	1.12					0.126	0.2	0.113						0.265		1.485			0.456	0.326		0.226
												0.104	0.452	0.143		0.552235	1.059	0.143					0.656	5.61	0.187						2.388		0.169			0.122	0.161		0.143
												0.182	0.234	0.269		0.552391	0.165	0.13					0.148	0.187	0.165						0.213		0.973			0.182	0.195		0.894
												0.66	0.152	0.104		0.552546	0.109	1.594					0.135	0.178	0.343						0.495		1.42			0.208	0.122		0.295
												0.221	0.365	0.109		0.552701	0.274	0.113					0.317	0.191	0.217						0.217		0.269			0.243	0.191		0.104
												0.916	0.339	0.178		0.552857	0.117	4.633					0.161	0.291	0.973						0.143		0.208			0.734	0.217		0.104
												3.161	0.217	0.412		0.553012	0.178	0.2					0.113	0.117	1.146						0.174		0.169			0.113	0.408		0.221
												0.135	0.109	0.109		0.553168	0.195	0.317					0.135	0.234	0.126						0.261		0.521			0.334	0.117		0.135
												5.137	0.213	0.169		0.553323	0.708	0.135					0.278	0.221	0.907						0.152		0.226			0.456	0.161		0.165
												0.161	0.99	1.138		0.553479	0.3	0.178					0.812	0.122	0.169						0.139		2.9			0.104	0.109		0.174
												0.104	0.165	0.261		0.553634	0.621	0.751					0.148	0.165	0.104						0.243		1.385			0.191	0.139		0.139
												7.399	0.308	0.113		0.55379	0.148	0.304					0.977	0.295	0.234						0.378		0.313			0.208	0.117		0.13
												1.91	0.247	0.139		0.553945	0.143	1.272					0.304	0.156	0.113						0.104		0.165			0.191	0.126		0.169
												0.677	0.816	0.243		0.554101	0.13	2.032					0.195	0.13	0.117						0.139		0.304			0.291	0.174		0.13
												0.213	0.204	0.213		0.554256	0.33	0.135					0.161	0.113	0.161						0.161		0.317			0.165	0.234		0.534
												0.799	0.208	0.278		0.554411	0.369	0.295					0.36	0.13	0.842						0.169		0.734			0.282	0.13		0.608
												0.13	0.104	0.191		0.554567	0.169	0.851					0.161	0.169	0.352						0.113		0.213			0.178	0.143		0.117
												0.465	0.347	0.234		0.554722	0.156	0.287					0.239	0.178	0.165						0.517		0.434			0.304	0.104		0.191
												0.612	0.2	0.356		0.554878	0.247	0.2					0.161	0.221	0.139						0.304		0.152			0.113	0.66		0.161
												0.729	0.221	0.256		0.555033	0.135	0.799					0.373	0.122	1.151						0.247		0.117			0.122	0.109		0.221
												0.104	0.13	0.234		0.555189	0.204	1.198					0.443	0.148	0.113						0.295		0.313			0.104	0.486		0.104
												0.669	0.126	0.994		0.555344	1.468	0.104					0.156	0.182	0.187						0.13		0.382			1.055	1.32		0.204
												0.174	0.36	0.76		0.5555	0.104	0.187					0.174	0.104	0.356						0.213		1.224			0.117	0.764		0.252
												0.53	0.265	0.139		0.555655	0.23	0.291					0.274	0.135	0.191						0.261		7.425			0.538	0.247		0.521
												0.586	0.148	0.378		0.555811	0.182	0.156					0.165	0.117	0.169						0.139		1.507			0.113	0.208		0.538
												0.308	0.321	0.395		0.555966	0.126	0.156					0.169	0.122	0.239						0.369		0.243			0.33	0.247		0.508
												0.669	0.109	0.295		0.556121	0.187	0.747					0.113	0.165	0.834						0.334		0.252			0.269	0.113		0.261
												4.277	0.421	0.239		0.556277	0.135	1.772					0.382	0.152	0.608						0.204		0.148			0.391	0.13		0.104
												0.243	0.156	0.213		0.556432	0.321	0.178					0.417	0.122	0.174						0.365		0.291			0.117	0.443		0.152
												0.126	0.104	0.148		0.556588	0.104	0.204					0.152	0.156	0.404						0.122		0.178			0.517	0.243		0.295
												0.751	0.139	0.182		0.556743	0.126	1.893					0.217	0.109	0.139						0.152		0.495			0.347	0.122		0.122
												0.2	0.404	0.182		0.556899	0.282	0.113					0.135	0.417	0.195						0.122		0.33			0.109	0.126		0.291
												1.068	0.122	0.117		0.557054	0.2	0.117					0.152	0.135	3.061						0.178		0.117			0.113	0.208		0.178
												0.169	0.326	0.104		0.55721	0.795	1.594					0.161	0.122	0.842						0.169		0.786			0.343	0.2		0.23
												0.126	0.126	0.356		0.557365	0.148	0.109					0.178	0.204	0.308						0.161		0.156			0.564	0.174		0.182
												0.43	0.221	0.156		0.55752	0.148	0.977					0.165	0.104	0.638						1.224		0.621			0.178	0.352		0.36
												0.495	0.321	0.725		0.557676	0.295	1.051					0.182	0.109	0.182						0.139		0.135			0.143	0.412		0.543
												0.274	0.195	0.161		0.557831	0.352	0.182					0.352	0.13	1.155						0.208		0.708			0.525	0.156		0.113
												0.343	0.404	1.268		0.557987	0.938	0.135					0.156	0.591	0.13						0.208		1.424			1.311	0.117		0.126
												0.712	0.712	5.015		0.558142	0.143	0.234					0.191	0.595	0.226						0.365		0.139			0.213	0.23		0.148
												0.625	0.217	0.13		0.558298	0.226	0.434					1.246	0.117	0.617						0.326		0.556			0.291	0.165		0.313
												0.373	0.508	3.973		0.558453	0.217	0.182					0.117	0.521	0.308						0.104		0.886			0.234	0.122		0.287
												0.339	0.321	0.999		0.558609	0.122	0.295					0.122	0.352	7.16						0.339		0.291			0.122	0.122		0.117
												0.109	0.669	1.741		0.558764	1.719	0.169					0.217	0.113	0.143						0.517		0.426			0.156	0.161		0.773
												0.447	0.478	0.148		0.55892	0.178	0.13					0.873	0.347	0.122						0.221		0.117			0.113	0.191		0.195
												0.13	0.278	0.382		0.559075	0.143	0.187					0.195	0.191	0.126						0.308		0.152			0.391	0.195		0.122
												1.051	1.715	1.242		0.55923	0.217	0.109					0.426	0.104	0.252						0.3		0.191			0.343	0.104		0.148
												0.135	0.169	0.122		0.559386	0.165	0.165					0.395	0.295	0.391						0.968		0.256			4.025	0.434		0.317
												0.117	0.178	0.252		0.559541	0.104	0.169					0.365	0.261	0.104						0.46		0.538			0.217	0.343		0.139
												0.265	0.217	0.122		0.559697	1.007	0.148					0.182	0.135	1.016						0.33		1.342			0.261	0.113		0.46
												0.204	0.113	0.113		0.559852	1.363	0.122					0.66	0.148	0.135						0.2		0.721			0.126	0.109		0.46
												0.625	0.182	0.148		0.560008	0.178	0.217					0.287	0.109	0.33						0.221		0.135			0.269	0.174		0.148
												0.126	7.473	0.521		0.560163	0.109	0.469					3.504	0.182	0.465						0.182		0.148			0.226	0.126		0.174
												0.274	1.116	2.744		0.560319	0.195	0.417					0.725		0.204						0.139		1.429			0.126	0.3		0.122
												0.135	0.469	0.109		0.560474	0.729	0.352					0.33		0.113						0.143		0.13			0.365	0.13		0.13
												0.174	0.23	0.217		0.560629	0.13	0.317					0.126		9.566						0.2		0.53			0.165	0.204		0.156
												0.152	5.058	0.169		0.560785	0.109	5.64					0.178		0.247						0.169		0.421			0.738	0.582		0.308
												1.077	0.308	1.159		0.56094	0.182	0.278					0.104		0.122						0.169		0.599			0.243	0.152		0.434
												1.203	0.226	0.334		0.561096	0.143	0.195					0.2		0.109						0.204		0.135			0.343	0.109		0.304
												0.256	0.703	1.772		0.561251	0.3	0.109					0.287		0.135						0.274		0.434			0.326	0.334		0.2
												0.512	0.247	0.104		0.561407	2.045	1.072					1.02		0.143						0.117		0.187			0.282	0.213		0.365
												0.721	0.356	0.165		0.561562	0.478	4.898					0.343		1.107						0.104		0.373			0.156	0.109		0.156
												0.208	0.591	0.252		0.561718	0.113	0.104					0.13		0.126						0.525		0.195			0.187	0.191		0.234
												0.221	0.126	0.334		0.561873	0.156	0.656					0.33		0.256						0.226		1.346			0.113	0.243		1.311
												0.378	1.181	1.355		0.562029	0.143	0.156					0.408		0.682						0.152		0.421			0.382	0.104		0.109
												0.139	1.086	0.469		0.562184	1.902	0.178					0.191		0.113						0.239		0.252			0.447	0.221		0.217
												0.382	0.113	0.148		0.562339	0.143	0.117					0.135		8.037						0.252		0.191			0.152	0.295		0.217
												0.104	0.847	0.161		0.562495	10.147	0.23					0.191		0.113						0.326		0.178			0.482	0.217		0.182
												0.234	0.109	0.243		0.56265	0.148	0.261					0.525		0.126						0.426		0.135			0.117	0.347		0.243
												0.239	0.36	0.156		0.562806	1.233	0.165					1.759		0.295						0.165		0.122			0.126	0.148		0.178
												0.113	0.287	0.829		0.562961	0.117	0.404					0.13		0.226						0.243		4.872			0.13	0.191		0.182
												0.443	0.204	0.617		0.563117	0.156	0.23					0.617		0.139						0.2		0.287			0.343	0.287		0.165
												0.551	1.659	0.478		0.563272	0.117	0.239					0.269		0.161						0.182		0.369			0.656	0.117		0.269
												0.525	0.187	0.239		0.563428	0.122	0.326					0.135		0.221						0.195		1.876			0.261	0.191		0.135
												0.152	0.152	0.104		0.563583	0.221	0.135					1.003		0.239						0.265		1.198			0.317	0.525		0.139
												1.611	0.291	1.259		0.563738	0.643	0.191					3.917		0.213						0.156		0.673			0.443	0.243		0.117
												3.591	0.556	0.2		0.563894	0.104	0.287					0.126		0.104						0.135		0.404			0.382	0.182		0.156
												0.951	0.217	0.217		0.564049	0.421	0.122					0.148		0.178						0.109		2.145			0.109	0.326		0.152
												0.439	0.122	1.294		0.564205	0.317	0.543					0.13		0.109						0.13		0.174			0.386	1.355		0.356
												0.439	0.33	0.326		0.56436	0.274	0.208					0.595		0.226						0.213		0.347			0.195	0.178		0.13
												0.217	0.135	0.148		0.564516	0.104	0.117					0.23		0.152						0.278		0.143			0.126	0.195		0.261
												0.386	0.265	0.148		0.564671	0.148	0.104					0.287		0.291						0.109		0.434			1.107	0.239		0.191
												0.139	0.161	0.113		0.564827	0.13	0.126					0.408		0.365						0.182		1.554			0.226	0.126		0.152
												0.126	0.165	0.543		0.564982	1.303	0.165					0.178		0.408						0.109		0.152			0.365	0.113		1.229
												0.386	0.282	0.126		0.565138	0.104	0.269					0.109		0.182						0.152		0.156			0.282	0.104		0.109
												0.226	0.148	0.208		0.565293	0.126	0.156					1.433		0.834						0.117		0.178			0.13	0.23		0.113
												0.456	0.126	0.13		0.565448	0.347	0.143					0.174		0.139						0.135		0.208			0.122	0.204		0.269
												0.187	0.725	0.2		0.565604	0.135	0.564					0.43		0.122						0.13		0.13			0.13	0.135		0.135
												0.178	0.53	0.135		0.565759	0.412	0.165					0.135		0.143						0.109		0.426			0.122	0.252		0.113
												0.2	0.221	0.135		0.565915	0.117	0.117					0.595		0.221						0.13		0.756			0.243	0.191		0.247
												0.308	0.156	0.265		0.56607	0.135	0.343					34.167		0.178						0.122		0.274			0.122	0.274		0.156
												0.304	0.143	0.195		0.566226	0.148	0.104					1.272		0.669						0.3		0.148			1.207	0.126		0.143
												0.122	3.682	0.104		0.566381	0.261	0.161					0.126		0.434						0.508		0.269			0.174	0.491		0.122
												0.261	0.46	0.126		0.566537	0.113	0.378					0.295		0.899						0.143		0.399			1.211	0.178		0.126
												0.551	0.282	0.204		0.566692	0.174	0.161					0.152		0.126						0.321		0.117			0.139	0.217		0.135
												0.308	1.138	0.421		0.566847	0.308	0.439					0.239		0.195						0.113		0.117			0.148	0.412		0.113
												0.239	2.801	0.152		0.567003	0.221	0.304					0.313		0.208						1.98		0.165			0.109	0.195		0.243
												0.2	0.104	0.782		0.567158	0.282	0.2					0.434		0.2						0.226		5.853			0.13	0.187		0.178
												0.226	1.133	0.109		0.567314	0.291	0.204					0.165		0.243						0.104		0.234			0.599	0.174		0.122
												0.399	0.512	0.152		0.567469	0.469	0.234					0.274		0.152						0.117		0.525			0.117	0.156		0.143
												0.2	0.135	0.13		0.567625	0.182	0.247					0.143		0.234						1.394		0.195			0.252	0.304		0.36
												0.842	0.152	0.152		0.56778	0.221	1.242					0.117		0.143						0.113		0.165			0.261	0.143		0.2
												0.113	0.391	0.399		0.567936	0.135	0.221					0.36		17.073						0.169		1.32			0.217	0.295		0.109
												0.742	0.156	0.122		0.568091	0.113	0.143					0.356		0.213						0.491		1.559			0.104	0.148		0.208
												0.143	0.139	0.191		0.568247	0.187	0.174					0.426		0.447						0.408		1.563			0.126	0.191		0.109
												0.213	0.182	0.256		0.568402	0.117	1.468					0.543		1.919						0.104		0.395			0.174	0.226		0.217
												0.3	0.191	0.117		0.568557	0.256	0.13					0.226		0.378						0.13		0.156			0.182	0.161		0.178
												0.217	0.243	0.182		0.568713	0.664	5.054					0.282		0.113						0.126		0.243			0.339	0.213		0.109
												0.165	0.226	0.135		0.568868	0.386	0.148					0.395		0.117						0.291		0.386			0.156	0.109		0.169
												0.178	0.308	0.13		0.569024	0.751	0.347					21.971		3.113						0.152		0.291			0.473	0.187		0.113
												0.391	0.109	0.165		0.569179	0.117	0.113					0.122		0.334						0.109		0.378			0.156	0.122		0.156
												0.382	0.664	0.53		0.569335	0.386	0.582					0.152		0.256						0.373		6.266			0.174	0.426		0.313
												0.182	0.769	0.395		0.56949	5.975	0.23					0.921		0.122						0.239		0.122			0.113	0.104		0.178
												0.122	0.126	0.269		0.569646	0.104	0.221					0.252		5.384						0.313		0.369			0.13	0.13		0.304
												0.13	0.269	0.182		0.569801	0.287	1.303					0.473		4.355						0.169		3.782			0.412	0.564		1.164
												0.308	0.994	0.36		0.569956	0.104	0.122					0.117		0.139						0.148		0.708			0.195	0.104		0.178
												0.13	0.23	0.434		0.570112	0.295	2.075					0.135		0.204						0.122		0.187			0.213	0.36		0.261
												0.117	0.378	0.434		0.570267	0.23	0.113					0.104		0.13						0.135		0.295			0.191	1.385		0.156
												0.109	0.213	0.326		0.570423	0.347	1.229					0.109		0.417						0.417		1.003			0.143	0.838		0.2
												0.195	0.148	0.291		0.570578	0.252	0.716					0.321		4.611						0.104		0.117			0.261	0.113		0.195
												0.547	0.256	0.117		0.570734	1.172	0.169					0.786		0.13						0.247		0.478			0.261	0.208		0.213
												0.243	0.139	0.174		0.570889	0.426	0.243					0.182		0.113						0.139		0.426			0.352	0.104		0.13
												0.447	0.109	0.139		0.571045	0.187	0.99					0.122		0.135						0.117		0.13			0.981	0.117		0.109
												0.556	0.161	0.278		0.5712	0.282	0.625					0.521		0.395						0.265		0.122			0.126	0.2		0.161
												1.268	0.356	0.13		0.571356	0.109	0.135					0.148		0.213						0.117		0.651			0.282	0.117		0.174
												2.01	0.109	0.117		0.571511	0.195	0.143					0.122		0.365						0.365		0.33			0.256	0.152		0.139
												0.382	0.191	0.139		0.571666	0.139	0.143					0.243		0.161						0.208		0.278			0.217	0.408		0.404
												0.382	0.152	0.113		0.571822	0.117	0.117					0.148		0.317						0.126		0.156			0.304	0.152		0.608
												0.217	0.156	0.274		0.571977	0.122	0.295					0.117		0.109						0.373		0.439			0.191	0.247		0.599
												1.437	0.139	0.204		0.572133	0.135	0.143					0.221		0.117						0.117		0.447			0.195	0.13		0.243
												1.342	0.295	0.191		0.572288	0.169	0.139					0.143		0.391						0.226		0.313			0.326	0.165		0.152
												0.148	0.2	0.187		0.572444	0.109	1.515					0.326		0.265						0.213		0.261			0.452	0.135		0.169
												0.239	0.182	0.182		0.572599	0.109	0.504					0.339		0.226						0.269		0.452			0.152	0.161		0.113
												0.195	0.308	1.198		0.572755	0.161	0.156					0.143		0.647						0.234		0.256			0.23	0.161		0.334
												0.13	0.291	0.317		0.57291	0.109	0.947					0.109		0.148						0.113		0.313			0.404	0.117		0.421
												0.334	0.139	0.347		0.573065	0.391	1.945					0.604		0.143						0.569		0.864			0.269	0.13		0.512
												0.139	35.21	0.191		0.573221	0.117	0.13					0.226		0.23						0.217		0.486			0.204	0.217		0.126
												0.439	0.122	0.482		0.573376	0.113	0.521					0.595		1.672						0.274		0.295			0.161	0.373		0.239
												0.104	0.89	0.109		0.573532	0.161	0.634					0.265		0.126						0.109		1.524			0.234	0.247		0.269
												0.195	0.217	1.841		0.573687	10.069	0.3					0.304		0.165						0.152		0.191			0.152	0.117		0.213
												0.456	0.109	9.592		0.573843	0.139	0.447					0.195		0.964						0.156		0.46			0.187	0.104		0.161
												0.938	0.148	0.148		0.573998	0.317	0.182					0.104		0.213						0.104		0.135			2.045	0.148		0.156
												0.291	0.339	0.156		0.574154	0.33	0.13					0.195		0.126						0.339		0.109			0.282	0.126		0.104
												0.777	0.204	1.455		0.574309	0.139	0.182					0.204		0.556						0.126		0.968			0.76	0.139		0.295
												0.161	0.122	0.122		0.574465	0.156	0.117					0.512		1.667						0.152		0.117			1.554	0.117		0.135
												0.221	0.156	0.903		0.57462	0.226	0.213					0.213		1.398						0.109		0.165			0.165	0.591		0.486
												0.326	0.434	1.237		0.574775	0.195	0.191					0.104		0.521						0.109		0.234			0.113	0.109		0.295
												0.143	0.204	0.417		0.574931	0.122	0.117					0.269		0.417						0.161		0.278			0.126	0.373		0.104
												0.265	0.122	0.265		0.575086	0.126	0.13					0.439		0.104						0.195		0.543			0.278	0.187		0.191
												0.347	1.563	0.174		0.575242	0.13	0.156					0.239		0.287						0.573		0.412			0.226	0.165		0.148
												0.174	0.243	0.187		0.575397	1.711	0.395					0.152		0.247						0.13		0.973			0.317	0.187		0.412
												0.139	0.148	0.799		0.575553	0.191	0.504					0.104		0.126						0.13		0.226			0.122	0.326		0.404
												0.313	0.156	0.816		0.575708	0.187	0.239					0.122		0.382						0.339		0.156			0.195	0.187		0.135
												0.274	0.113	0.334		0.575864	0.265	6.378					5.723		0.135						0.13		0.109			0.109	0.252		0.113
												0.295	0.469	0.165		0.576019	0.226	0.113					0.421		0.143						0.139		0.295			0.247	0.2		0.113
												0.334	9.062	0.226		0.576174	0.109	0.3					1.138		0.239						0.295		0.304			0.182	0.174		0.174
												0.382	0.2	0.195		0.57633	0.256	1.159					0.356		0.274						0.156		0.43			0.469	0.221		0.178
												0.46	0.178	0.2		0.576485	0.226	4.199					0.117		0.139						0.391		0.742			0.13	0.213		0.352
												0.139	0.282	0.608		0.576641	0.921	0.756					0.686		0.178						0.148		0.104			0.165	0.165		0.295
												0.664	0.452	0.13		0.576796	0.252	0.126					0.152		0.23						1.29		0.213			0.113	0.104		0.13
												0.382	0.117	0.126		0.576952	0.156	0.2					0.217		0.495						0.143		1.515			0.165	0.152		0.169
												1.246	0.165	0.43		0.577107	0.182	0.23					0.899		6.157						0.386		0.174			0.161	0.122		0.187
												0.808	0.195	0.117		0.577263	0.156	0.135					2.115		0.126						0.247		0.703			0.182	0.148		0.104
												0.221	0.126	0.143		0.577418	0.182	0.182					0.148		0.148						0.122		1.099			0.53	0.382		0.122
												0.486	0.113	0.113		0.577574	0.221	0.604					0.191		0.204						0.148		0.191			0.239	0.165		0.256
												0.169	0.517	0.148		0.577729	0.699	0.208					0.148		0.126						0.226		0.447			0.217	0.143		0.156
												0.295	0.23	0.204		0.577884	0.122	0.208					0.799		0.369						0.156		0.135			1.072	0.187		0.221
												0.803	0.156	0.221		0.57804	0.46	0.278					0.104		0.174						0.148		0.456			0.352	0.156		0.33
												0.104	0.847	0.278		0.578195	0.564	0.104					0.109		0.126						0.156		0.903			0.187	0.165		0.174
												0.452	0.13	0.243		0.578351	0.178	0.239					0.295		0.317						0.165		0.343			0.122	0.104		0.313
												0.135	0.278	0.551		0.578506	0.352	0.686					0.104		0.347						0.13		0.122			0.143	0.135		0.439
												0.169	0.195	0.191		0.578662	0.326	0.46					0.269		0.187						0.156		0.104			0.23	0.135		0.187
												0.109	0.808	0.139		0.578817	0.165	0.113					0.634		0.174						0.126		1.285			0.482	0.543		0.104
												0.308	0.13	0.161		0.578973	0.135	0.191					1.059		0.365						0.165		0.178			0.104	0.195		0.191
												1.789	0.104	0.109		0.579128	0.143	0.195					0.256		4.047						0.113		0.187			0.117	0.13		0.308
												3.982	0.169	0.213		0.579284	0.156	0.126					0.13		0.226						0.104		0.686			0.213	0.326		0.252
												0.356	0.104	0.261		0.579439	0.174	0.217					0.495		1.064						0.109		0.243			0.156	0.308		0.152
												0.174	0.187	0.352		0.579594	1.576	0.122					0.391		118.468						0.165		0.143			0.491	0.208		0.274
												0.113	0.113	0.934		0.57975	0.221	0.23					0.165		0.126						0.122		0.334			0.113	0.261		0.226
												1.884	0.126	0.113		0.579905	0.239	0.304					0.23		0.412						0.247		0.156			0.339	0.156		0.117
												0.391	0.2	0.117		0.580061	0.104	0.13					0.36		0.308						0.226		0.504			0.135	0.274		0.109
												0.43	0.135	0.282		0.580216	0.152	0.243					0.204		0.482						0.126		0.117			0.187	0.217		0.426
												0.23	0.148	0.13		0.580372	0.269	0.321					0.347		0.139						0.274		0.417			0.195	0.295		0.148
												0.391	0.287	0.109		0.580527	0.23	0.109					0.686		0.221						0.135		1.094			1.368	0.221		0.295
												0.256	0.321	0.656		0.580683	0.117	0.547					0.221		0.122						0.143		0.521			0.347	0.712		0.143
												0.126	0.156	0.126		0.580838	0.825	0.204					0.139		0.252						0.295		1.759			0.109	0.117		0.139
												1.906	0.256	0.391		0.580993	0.109	0.339					0.139		0.412						0.126		0.122			0.161	0.104		0.104
												3.226	5.788	0.122		0.581149	0.143	0.221					0.482		0.109						0.221		0.317			0.156	0.278		0.182
												0.109	0.126	0.139		0.581304	0.495	0.391					0.313		3.174						0.226		0.378			0.117	0.178		0.252
												0.313	0.195	0.148		0.58146	0.178	0.195					1.046		0.135						0.33		0.156			0.66	0.109		1.272
												0.76	0.313	0.122		0.581615	1.159	0.104					0.165		0.178						0.295		0.187			0.139	1.333		0.143
												0.104	0.165	0.182		0.581771	0.143	0.169					0.213		0.252						0.187		0.3			0.152	0.156		0.274
												0.126	0.117	0.161		0.581926	0.195	1.311					0.126		0.122						0.334		0.486			0.343	0.795		0.139
												0.647	0.443	0.534		0.582082	2.384	0.287					0.951		0.113						0.122		0.221			0.508	0.161		0.213
												0.187	0.113	1.832		0.582237	0.751	0.182					0.373		0.295						0.234		0.126			0.174	0.191		0.404
												0.169	0.122	1.798		0.582393	0.452	0.182					0.2		0.139						0.239		3.99			0.178	0.13		0.143
												0.13	0.187	3.513		0.582548	0.191	0.156					0.104		0.143						0.326		0.313			0.139	0.213		0.234
												0.287	0.729	2.384		0.582703	1.081	0.169					0.117		0.126						0.13		0.109			0.378	0.122		0.135
												0.104	0.291	1.724		0.582859	1.515	0.174					0.278		1.125						0.104		0.178			0.113	0.126		0.139
												0.825	0.673	0.143		0.583014	0.182	0.213					0.187		0.161						0.521		0.868			0.334	0.109		0.195
												0.986	0.195	0.295		0.58317	0.104	0.104					0.195		0.122						0.126		1.033			0.23	0.126		0.213
												0.339	0.143	1.589		0.583325	0.278	0.122					0.317		0.117						0.195		0.716			0.334	0.195		0.165
												0.221	1.754	0.217		0.583481	0.135	5.25					0.156		0.282						0.182		0.326			0.261	0.109		0.269
												0.195	0.191	0.191		0.583636	0.143	0.76					0.195		18.319						0.139		0.404			0.126	0.191		0.343
												0.234	0.156	0.321		0.583792	0.243	0.113					0.135		0.386						0.117		0.113			0.122	0.187		0.122
												0.304	0.178	0.612		0.583947	0.152	0.521					2.141		0.213						0.13		0.226			0.99	0.239		0.282
												0.356	0.195	0.117		0.584102	0.877	0.13					0.148		0.165						0.104		1.685			0.143	0.135		0.174
												1.329	7.759	1.303		0.584258	1.976	0.148					0.308		0.187						0.152		0.365			0.161	0.139		0.109
												0.708	1.281	0.109		0.584413	0.378	0.104					0.195		0.126						0.274		0.604			0.534	0.117		0.208
												0.217	0.408	0.634		0.584569	0.36	0.104					0.373		0.174						0.117		0.165			0.109	0.122		0.204
												0.356	0.178	0.347		0.584724	6.478	0.3					0.135		0.247						0.486		1.203			0.139	0.465		1.35
												0.604	0.208	1.277		0.58488	0.135	0.23					0.126		0.126						0.304		0.122			0.343	0.326		0.13
												0.165	5.388	0.165		0.585035	0.122	0.187					0.135		0.117						0.122		0.165			0.447	0.295		0.269
												0.204	0.187	0.13		0.585191	0.347	0.365					0.682		0.339						0.234		0.391			0.13	0.148		0.122
												0.964	0.104	0.278		0.585346	0.156	1.242					0.234		0.13						1.663		0.465			0.104	0.803		0.161
												0.669	0.148	0.621		0.585502	1.754	2.006					0.143		0.486						0.2		0.195			0.109	0.408		0.217
												0.208	0.86	0.152		0.585657	0.113	0.109					1.472		0.33						0.195		0.143			0.326	0.152		0.226
												0.174	0.234	0.499		0.585812	0.161	0.148					0.395		0.729						0.156		0.13			0.148	0.274		0.2
												0.269	0.395	0.152		0.585968	0.356	1.433					0.226		0.148						0.152		0.261			0.417	0.182		0.247
												0.399	0.122	0.113		0.586123	0.122	0.929					1.185		0.208						0.334		0.104			0.161	0.139		0.165
												0.486	0.104	0.395		0.586279	0.113	0.226					0.326		0.234						0.499		0.964			0.556	0.208		0.117
												0.864	0.239	0.217		0.586434	0.152	0.265					1.858		0.152						0.169		0.113			1.185	0.122		0.152
												0.725	0.2	0.104		0.58659	0.321	0.256					0.339		0.326						0.174		0.113			0.187	0.234		0.187
												0.838	1.229	0.651		0.586745	0.113	0.269					0.191		0.122						0.156		0.143			0.373	0.178		0.122
												0.256	0.117	0.113		0.586901	0.221	0.729					0.148		0.365						0.304		0.13			0.182	0.117		0.148
												0.139	0.86	0.838		0.587056	0.282	0.317					0.165		0.187						0.174		0.148			0.182	0.182		0.126
												0.109	0.143	0.517		0.587211	0.109	0.117					0.117		0.582						0.313		0.339			0.113	0.395		0.156
												0.169	0.79	0.104		0.587367	0.287	0.204					0.204		0.143						0.352		0.204			0.304	0.243		0.135
												0.912	0.274	0.326		0.587522	0.339	0.174					0.247		0.126						0.269		0.2			1.416	0.2		0.478
												0.152	0.178	0.148		0.587678	0.113	0.109					1.012		0.174						0.182		0.178			0.135	0.156		0.148
												0.2	0.13	0.174		0.587833	1.524	0.239					2.34		0.104						0.247		0.868			0.187	0.122		0.174
												0.504	1.494	0.13		0.587989	0.169	0.421					0.247		0.756						0.217		0.126			1.511	0.274		0.204
												0.109	0.104	0.143		0.588144	0.143	0.99					0.104		0.139						0.113		0.208			0.247	0.143		0.135
												0.126	0.152	1.146		0.5883	0.247	0.165					0.321		0.217						0.109		0.156			0.178	0.599		0.135
												0.208	0.161	0.178		0.588455	0.165	0.156					0.122		0.226						0.117		0.313			0.282	0.165		0.195
												0.122	0.365	0.13		0.588611	0.104	0.369					0.664		0.117						0.252		0.208			0.313	0.343		0.117
												0.113	0.76	0.169		0.588766	0.23	2.102					0.421		0.243						0.13		0.239			0.174	0.109		0.208
												0.113	0.122	1.059		0.588921	0.117	0.109					0.178		0.113						0.135		0.734			1.077	0.417		0.226
												0.109	0.221	0.247		0.589077	0.109	0.339					0.178		0.122						0.221		0.195			0.148	0.122		0.122
												0.365	0.347	0.113		0.589232	0.187	0.161					0.104		0.274						0.126		0.226			0.456	0.104		0.109
												0.334	0.178	0.122		0.589388	0.221	0.152					0.352		0.308						0.156		1.346			0.152	0.178		0.2
												0.317	0.126	0.456		0.589543	0.195	0.334					1.255		0.109						0.13		0.612			0.3	0.117		0.104
												0.46	0.152	0.104		0.589699	0.161	0.104					0.195		0.117						0.187		0.512			0.291	0.304		0.156
												0.126	0.143	0.352		0.589854	0.577	0.417					0.113		0.122						0.178		0.148			0.122	0.304		0.326
												0.139	0.916	0.161		0.59001	0.148	0.148					0.135		0.187						0.3		0.43			0.465	0.204		0.104
												0.339	0.595	0.104		0.590165	0.386	0.174					0.113		0.161						0.169		0.417			0.161	0.347		0.226
												0.234	0.2	0.122		0.59032	0.135	0.165					0.174		0.122						0.113		0.456			0.339	1.207		0.113
												0.122	0.161	0.156		0.590476	0.191	0.2					1.112		0.152						0.365		0.178			0.682	0.256		0.282
												0.122	0.712	0.152		0.590631	0.117	0.161					0.404		0.109						0.291		0.174			0.287	0.143		0.63
												0.174	1.207	0.139		0.590787	0.226	0.113					0.408		0.104						0.304		0.126			0.139	0.221		0.143
												0.191	3.565	0.738		0.590942	0.13	0.104					0.647		0.226						0.317		0.126			0.208	1.099		0.122
												0.656	0.352	0.23		0.591098	0.243	0.139					0.291		0.126						0.321		0.261			0.582	0.63		0.169
												0.321	0.742	0.195		0.591253	0.247	0.282					0.161		0.326						0.287		0.13			0.399	0.274		0.13
												0.161	2.184	0.165		0.591409	0.495	0.122					0.139		1.198						0.326		0.161			0.217	0.113		0.152
												0.165	0.191	0.135		0.591564	1.033	0.426					0.439		1.09						0.226		0.373			0.122	0.13		0.2
												0.712	1.142	0.126		0.59172	0.3	0.278					0.256		0.178						0.256		0.152			0.126	0.182		0.165
												0.356	0.161	0.217		0.591875	5.406	0.13					0.486		1.129						0.117		0.269			0.126	0.117		0.247
												0.334	0.182	1.268		0.59203	0.295	0.582					0.113		0.117						0.165		0.399			0.334	0.109		0.117
												0.117	0.148	0.261		0.592186	0.161	0.143					0.326		0.148						0.278		0.382			0.269	0.143		0.195
												0.161	0.356	0.122		0.592341	0.126	6.817					0.23		0.217						0.217		0.391			0.2	0.178		0.113
												0.143	0.152	0.122		0.592497	0.187	0.356					0.334		0.135						0.139		0.191			0.113	0.165		0.152
												0.161	0.3	0.117		0.592652	0.234	1.155					0.143		0.521						0.239		0.287			0.404	0.178		0.23
												0.174	1.237	0.343		0.592808	0.122	0.113					0.46		0.564						0.317		0.217			0.278	0.139		0.156
												0.261	0.369	0.13		0.592963	0.148	3.122					0.591		0.278						0.148		0.53			0.881	0.143		0.122
												0.534	0.886	0.165		0.593119	0.595	0.143					0.148		0.169						0.195		0.239			0.452	0.182		0.195
												0.117	0.234	0.2		0.593274	0.491	0.803					0.169		0.143						0.143		0.226			0.156	0.117		0.117
												0.217	0.182	0.33		0.593429	0.165	0.117					0.109		0.109						0.23		0.117			0.126	0.122		0.187
												3.461	0.278	0.247		0.593585	0.113	0.122					0.122		2.136						0.247		0.582			0.156	0.113		0.148
												0.308	0.269	0.213		0.59374	0.135	0.226					0.265		0.274						0.169		0.256			0.109	0.204		0.586
												0.96	0.13	0.256		0.593896	0.109	0.226					0.178		0.143						0.573		0.373			0.152	0.174		0.113
												0.23	0.478	0.278		0.594051	0.148	0.174					0.234		0.234						0.221					0.143	0.313		0.656
												0.89	0.191	0.213		0.594207	0.139	0.725					0.278		0.343						0.156					0.217	0.109		0.582
												2.831	0.2	0.2		0.594362	0.109	0.13					0.139		0.2						0.426					0.378	0.347		0.109
												0.274	0.104	0.287		0.594518	0.13	0.139					0.191		0.217						0.165					1.437	0.139		0.278
												0.165	0.139	0.187		0.594673	0.109	0.139					0.269		0.369						0.2					0.378	0.274		0.117
												0.347	0.287	0.169		0.594829	0.169	0.234					0.113		0.104						0.152					0.439	1.068		0.126
												0.135	0.204	0.195		0.594984	0.117	0.721					0.169		0.169						0.282					1.164	0.109		0.126
												0.178	0.113	0.247		0.595139	0.104	0.234					0.195		0.139						0.191					0.109	0.139		0.143
												0.586	0.226	0.139		0.595295	0.443	0.955					0.226		0.113						0.473					0.538	0.751		0.104
												0.651	0.261	0.317		0.59545	0.169	0.156					0.126		1.016						0.204					0.339	0.113		0.278
												0.317	37.359	0.126		0.595606	0.139	0.252					1.715		0.221						1.511					0.243	0.265		0.404
												0.308	0.152	0.252		0.595761	9.856	0.23					0.243		0.478						0.195					0.2	0.178		0.56
												0.356	0.217	0.187		0.595917	0.195	0.143					0.122		0.573						0.334					0.178	0.208		0.178
												0.795	0.148	0.139		0.596072	0.208	0.113					0.23		3.018						0.165					0.126	0.239		0.695
												0.443	0.582	0.269		0.596228	0.3	0.148					0.412		0.113						0.126					0.109	0.187		0.269
												0.886	0.139	0.829		0.596383	0.122	0.287					0.512		0.643						0.122					0.591	0.239		0.135
												0.113	0.252	0.352		0.596538	0.213	0.126					0.265		0.69						0.217					0.495	0.13		0.282
												0.408	0.156	0.291		0.596694	0.161	0.13					0.156		0.313						0.109					0.404	0.174		0.104
												0.308	0.122	0.365		0.596849	0.161	0.113					0.469		1.294						0.282					0.109	0.156		0.247
												0.13	0.499	0.386		0.597005	1.711	0.2					0.113		0.139						0.117					0.347	0.152		0.252
												0.117	0.135	0.135		0.59716	0.143	0.109					0.399		0.226						0.195					0.156	0.63		0.139
												0.2	1.537	0.178		0.597316	0.126	0.122					0.143		0.126						0.226					0.148	0.256		0.139
												0.308	0.213	9.479		0.597471	0.174	0.104					0.313		0.182						0.122					0.148	0.161		0.117
												2.553	0.139	0.174		0.597627	0.135	0.204					0.769		0.66						0.104					0.204	0.122		0.204
												0.221	0.113	1.411		0.597782	0.343	0.256					0.317		0.204						0.156					0.261	0.109		0.638
												0.512	8.224	1.472		0.597938	0.226	0.122					3.587		0.135						0.161					0.135	0.126		0.182
												2.445	0.334	0.213		0.598093	0.178	0.313					0.803		0.113						0.135					0.247	0.104		0.261
												0.104	0.226	0.213		0.598248	0.369	0.148					0.456		0.113						0.174					0.191	0.217		0.2
												0.339	0.334	0.373		0.598404	0.287	0.126					0.204		0.187						0.109					1.337	0.148		0.347
												0.139	0.117	0.356		0.598559	0.595	0.33					0.156		0.261						0.187					0.313	0.104		0.217
												0.534	0.169	1.355		0.598715	0.143	0.673					0.569		0.599						0.104					0.287	0.63		0.156
												0.76	0.339	0.204		0.59887	0.3	0.195					0.287		0.195						0.156					0.2	0.226		0.182
												2.028	0.195	0.165		0.599026	0.161	0.647					0.36		0.117						0.295					0.217	0.156		0.161
												0.269	0.126	0.143		0.599181	0.113	0.443					0.126		0.256						0.182					0.161	0.378		0.404
												0.664	0.373	0.912		0.599337	0.143	0.156					0.777		0.104						0.161					0.135	0.512		0.217
												1.719	0.247	0.716		0.599492	0.135	0.13					0.356		1.211						0.356					0.122	0.339		0.156
												0.408	0.174	0.261		0.599647	0.148	1.363					0.821		0.104						0.122					0.239	0.204		0.122
												1.772	0.63	1.107		0.599803	0.564	0.339					0.491		0.126						0.226					0.135	0.478		0.165
												1.541	0.126	0.217		0.599958	0.109	0.204					0.295		0.386						0.122					0.213	0.148		0.113
												0.378	0.152	0.608		0.600114	0.456	0.256					0.278		0.43						0.291					0.139	0.36		0.182
												0.352	0.56	0.851		0.600269	0.308	0.287					0.829		0.187						0.135					0.143	0.291		0.152
												0.23	0.187	0.113		0.600425	0.178	0.148					0.256		9.826						0.165					0.156	0.373		0.2
												1.741	0.139	0.217		0.60058	0.313	0.139					0.104		0.161						0.174					0.122	1.433		0.122
												2.523	0.187	0.113		0.600736	0.234	0.117					0.143		0.126						0.347					0.287	0.265		0.2
												0.378	0.612	0.104		0.600891	0.256	0.135					0.143		0.247						0.269					0.356	0.152		0.339
												0.109	0.152	0.104		0.601047	0.165	0.117					0.208		1.324						0.156					0.2	0.109		0.304
												1.711	0.113	0.534		0.601202	0.139	0.104					0.104		0.291						0.547					0.261	0.135		0.139
												3.092	0.13	0.191		0.601357	0.113	0.174					0.117		0.664						0.104					0.122	0.191		0.217
												0.395	0.143	0.2		0.601513	0.117	0.925					0.638		0.742						0.139					0.217	0.256		0.178
													0.781072	0.3		0.601668	0.182	5.38					0.152		0.169						0.2					1.793	0.703		0.195
													0.781363	0.113		0.601824	0.152	0.165					0.148		0.191						0.326					0.269	0.347		0.148
													0.781654	0.135		0.601979	0.113	0.139					0.156		0.408						0.378					0.139	0.3		0.308
													0.781946	0.126		0.602135	0.204	0.43					0.178		0.195						0.208					0.122	0.109		0.126
													0.782237	0.265		0.60229	1.585	0.117					1.016		0.174						0.3					0.421	0.178		0.139
													0.782528	0.178		0.602446	0.247	0.139					0.104		0.204						0.33					0.104	0.117		0.265
													0.78282	0.2		0.602601	0.104	0.339					0.156		0.178						0.365					0.126	0.117		0.117
													0.783111	0.191		0.602757	0.178	0.109					0.126		0.104						0.117					0.126	0.156		0.117
													0.783402	0.334		0.602912	0.135	0.491					0.13		0.208						0.182					0.326	0.143		0.213
													0.783693	0.152		0.603067	0.2	0.217					0.113		0.282						0.182					0.169	0.195		0.317
													0.783985	0.109		0.603223	0.113	1.133					0.213		0.261						0.109					0.2	0.265		0.113
													0.784276	0.117		0.603378	0.156	1.889					0.261		0.135						0.66					0.191	0.187		0.478
													0.784567	0.247		0.603534	1.376	0.156					0.13		0.239						0.234					0.148	0.217		0.391
													0.784859	0.252		0.603689	0.2	0.104					0.208		0.247						0.152					0.113	0.139		0.204
													0.78515	0.113		0.603845	0.122	0.161					0.391		0.182						0.23					0.161	0.226		0.274
													0.785441	0.478		0.604	1.255	0.195					0.135		0.161						0.13					0.213	0.139		0.113
													0.785732	0.13		0.604156	0.165	1.628					1.563		0.161						0.161					0.187	0.135		0.148
													0.786024	0.165		0.604311	0.169	1.046					0.122		0.386						0.122					0.187	0.122		0.256
													0.786315	0.104		0.604466	2.462	0.256					0.178		0.391						0.152					2.51	0.161		0.36
													0.786606	0.508		0.604622	1.138	0.486					0.126		0.139						0.104					0.148	0.126		0.313
													0.786898	0.109		0.604777	0.903	0.347					0.139		0.426						0.126					0.13	0.13		0.156
													0.787189	0.399		0.604933	0.152	0.291					0.113		0.165						0.122					0.221	0.143		0.217
													0.78748	0.169		0.605088	0.234	0.365					0.33		0.86						0.182					0.252	0.261		0.156
													0.787771	2.227		0.605244	0.999	0.165					1.251		0.486						0.182					0.308	0.3		0.386
													0.788063	0.213		0.605399	1.459	0.109					0.126		0.174						0.122					0.126	0.113		0.122
													0.788354	1.012		0.605555	0.148	0.217					0.139		0.213						0.126					0.122	0.36		0.148
													0.788645	0.916		0.60571	0.104	0.261					0.117		0.104						0.182					0.104	0.182		0.191
													0.788937	3.404		0.605866	0.317	0.226					0.239		0.13						0.109					0.182	0.343		0.139
													0.789228	1.476		0.606021	0.152	0.13					0.143		1.62						0.109					0.373	0.109		0.634
													0.789519	0.169		0.606176	0.287	0.135					0.321		0.187						0.208					0.2	1.307		0.126
													0.78981	1.546		0.606332	0.195	0.126					0.378		0.947						0.139					0.139	0.169		0.278
													0.790102	0.317		0.606487	0.117	0.143					0.139		0.148						0.287					0.491	0.213		0.191
													0.790393	1.402		0.606643	0.356	0.352					0.339		0.538						0.135					0.139	0.964		0.252
													0.790684	0.204		0.606798	0.76	0.2					0.465		0.208						0.148					0.148	0.135		0.182
													0.790976	1.42		0.606954	1.832	0.651					0.239		0.252						0.486					0.243	0.182		0.165
													0.791267	0.439		0.607109	0.195	0.187					0.109		0.326						0.139					0.117	0.139		0.13
													0.791558	0.269		0.607265	0.13	0.104					0.148		0.104						0.439					0.13	0.23		0.113
													0.791849	0.191		0.60742	3.435	0.343					0.234		0.473						0.148					1.533	0.252		0.191
													0.792141	0.126		0.607575	0.282	0.187					0.161		0.204						0.135					0.3	0.23		0.23
													0.792432	0.499		0.607731	0.122	0.104					0.426		17.537						0.117					0.135	0.204		0.161
													0.792723	0.104		0.607886	1.976	2.201					0.122		0.304						1.059					0.169	0.247		0.152
													0.793015	0.56		0.608042	0.13	0.156					0.538		0.417						0.117					1.246	0.122		0.482
													0.793306	0.182		0.608197	0.104	0.117					0.117		0.113						0.182					0.126	0.195		0.113
													0.793597	0.226		0.608353	0.395	0.152					0.156		0.617						0.109					0.23	0.122		0.339
													0.793888	0.287		0.608508	0.538	0.261					0.117		0.165						0.234					0.499	0.109		0.113
													0.79418	0.161		0.608664	0.135	0.221					0.686		0.239						0.234					0.486	0.148		0.434
													0.794471	0.195		0.608819	0.182	0.13					0.113		0.399						0.13					0.113	0.161		0.109
													0.794762	0.386		0.608975	0.261	0.117					0.113		2.201						0.104					0.221	0.777		0.495
													0.795054	0.156		0.60913	1.589	0.339					0.152		0.382						0.547					0.274	0.169		0.547
													0.795345	0.122		0.609285	0.104	0.161					0.486		0.139						0.252					0.252	0.208		0.139
													0.795636	0.13		0.609441	0.109	0.33					0.356		0.43						0.126					0.226	0.109		0.182
													0.795927	0.443		0.609596	0.295	0.221					0.148		0.217						0.213					0.677	0.113		0.135
													0.796219	0.139		0.609752	0.109	0.165					0.647		0.247						0.135					0.152	0.182		0.252
													0.79651	0.13		0.609907	0.152	0.117					0.412		0.113						0.191					0.169	0.169		0.182
													0.796801	0.243		0.610063	0.113	0.104					23.582		6.105						0.191					0.308	0.152		0.139
													0.797093	0.139		0.610218	0.122	0.126					2.128		4.49						0.135					0.165	0.204		0.174
													0.797384	0.886		0.610374	0.556	0.117					0.161		0.148						0.113					0.465	0.104		0.256
													0.797675	0.156		0.610529	0.104	0.182					0.217		0.669						0.308					0.113	0.295		0.239
													0.797966	0.135		0.610684	0.504	0.126					0.182		0.317						0.113					0.343	0.178		0.156
													0.798258	0.113		0.61084	0.182	0.126					0.156		0.126						0.234					0.152	0.187		0.213
													0.798549	0.139		0.610995	0.187	0.677					0.195		0.256						0.378					0.221	0.647		0.317
													0.79884	0.252		0.611151	0.243	0.113					0.156		5.093						0.117					0.13	0.13		0.165
													0.799132	0.417		0.611306	0.369	0.577					0.829		0.113						0.291					0.265	0.109		0.234
													0.799423	0.386		0.611462	0.104	0.178					0.591		0.543						0.226					0.56	0.269		0.412
													0.799714	0.234		0.611617	0.265	0.122					0.117		0.551						0.109					0.13	0.126		0.109
													0.800005	0.443		0.611773	1.251	0.169					0.317		0.208						0.174					0.929	0.412		0.3
													0.800297	0.213		0.611928	4.742	0.669					0.126		0.247						0.391					0.208	0.221		0.204
													0.800588	0.122		0.612084	0.226	0.126					0.13		0.122						0.113					0.113	0.569		0.226
													0.800879	0.169		0.612239	0.113	7.034					1.819		0.256						0.43					0.213	0.122		0.148
													0.801171	0.187		0.612394	0.213	0.126					0.226		0.117						0.122					0.191	0.399		0.182
													0.801462	1.133		0.61255	0.439	0.395					0.156		0.373						0.104					0.156	0.334		0.234
													0.801753	0.117		0.612705	0.13	1.094					0.104		0.148						0.109					0.122	0.139		1.463
													0.802044	0.135		0.612861	0.182	0.161					0.109		0.265						0.139					0.104	0.69		0.156
													0.802336	0.195		0.613016	0.148	2.089					0.148		0.143						0.2					0.564	0.169		0.339
													0.802627	0.109		0.613172	0.178	0.213					0.226		0.36						0.152					0.135	0.412		0.104
													0.802918	0.213		0.613327	0.117	0.795					0.864		0.508						0.178					0.117	0.117		0.161
													0.80321	0.187		0.613483	0.187	0.213					0.23		0.135						0.165					0.23	0.269		0.291
													0.803501	2.149		0.613638	0.109	0.174					0.252		0.347						0.204					0.2	0.13		0.104
													0.803792	0.135		0.613793	0.117	0.217					0.165		0.404						0.122					0.252	0.343		0.143
													0.804083	0.313		0.613949	0.169	0.208					0.113		0.76						0.148					0.447	1.607		0.226
													0.804375	0.126		0.614104	0.169	0.152					0.247		0.126						0.213					1.342	0.109		0.165
													0.804666	0.213		0.61426	0.278	0.104					0.191		0.317						0.126					0.243	0.247		0.169
													0.804957	0.113		0.614415	0.13	0.221					0.13		0.117						0.152					0.46	0.247		0.3
													0.805249	0.2		0.614571	0.452	0.126					0.109		0.191						0.122					0.109	0.135		0.339
													0.80554	0.126		0.614726	0.165	0.751					0.117		0.161						0.109					0.161	0.122		0.313
													0.805831	0.169		0.614882	0.104	0.109					0.382		2.145						0.243					0.261	0.139		0.148
													0.806122	0.117		0.615037	0.217	0.339					0.117		0.365						0.213					0.221	0.113		0.13
													0.806414	0.247		0.615193	8.71	0.117					0.109		0.13						0.169					0.148	0.143		0.243
													0.806705	0.221		0.615348	0.126	0.169					0.117		0.234						0.104					0.195	0.208		0.139
													0.806996	0.495		0.615503	0.282	0.182					0.426		0.109						0.122					0.143	0.143		0.182
													0.807288	0.152		0.615659	0.343	0.156					0.191		0.282											0.165	0.287		0.239
													0.807579	0.191		0.615814	0.143	0.834					0.482		0.109											0.122	0.247		0.2
													0.80787	0.109		0.61597	0.135	0.122					0.174		0.169											0.308	0.109		0.109
													0.808161	0.274		0.616125	1.389	0.226					0.36		0.152											0.66	0.243		0.148
													0.808453	0.148		0.616281	0.117	1.099					0.126		1.177											0.208	0.139		0.174
													0.808744	0.213		0.616436	0.122	0.122					0.148		0.104											0.13	0.395		0.169
													0.809035	0.174		0.616592	0.3	0.182					0.161		0.117											0.604	0.178		0.117
													0.809327	0.139		0.616747	0.126	0.109					1.007		0.104											0.178	0.135		0.495
													0.809618	0.135		0.616902	0.373	0.295					0.13		0.156											0.2	0.13		0.169
													0.809909	0.265		0.617058	0.221	0.239					0.247		0.308											0.182	0.191		0.135
													0.8102	0.465		0.617213	0.317	0.178					0.886		0.204											0.269	0.117		0.126
													0.810492	0.2		0.617369	0.369	0.152					0.339		0.178											0.148	0.256		0.122
													0.810783	0.148		0.617524	0.395	0.195					0.113		0.143											0.143	0.187		0.195
													0.811074	0.117		0.61768	0.182	0.304					0.148		1.155											0.473	0.556		0.122
													0.811366	0.148		0.617835	0.343	0.191					0.169		1.42											0.126	0.117		0.126
													0.811657	9.127		0.617991	0.152	0.178					0.143		2.731											0.113	0.321		0.161
													0.811948	0.161		0.618146	0.13	0.143					0.126		0.204											0.321	0.247		0.174
													0.812239	1.059		0.618302	0.247	0.161					0.208		0.139											0.907	0.117		0.165
													0.812531	1.416		0.618457	0.365	0.178					0.104		0.595											0.365	0.156		0.165
													0.812822	0.686		0.618612	0.143	0.139					0.339		0.521											0.169	0.239		0.213
													0.813113	0.156		0.618768	0.117	0.109					0.113		0.582											0.191	0.217		0.265
													0.813405	0.829		0.618923	0.139	0.243					0.221		0.326											0.139	0.213		0.156
													0.813696	2.614		0.619079	0.269	0.148					0.13		0.126											0.156	0.287		0.152
													0.813987	1.025		0.619234	0.239	0.191					0.343		0.104											0.126	0.226		0.208
													0.814278	0.2		0.61939	0.135	0.256					0.104		0.234											0.113	0.143		0.278
													0.81457	0.334		0.619545	0.152	0.135					0.53		0.386											0.139	0.204		0.23
													0.814861	0.265		0.619701	0.126	0.282					0.195		0.135											0.139	0.2		0.373
													0.815152	1.007		0.619856	0.104	0.378					0.161		0.13											0.217	0.247		0.208
													0.815444	0.23		0.620011	0.113	0.187					0.126		0.282											0.143	0.187		0.174
													0.815735	1.389		0.620167	0.195	0.226					0.517		0.104											0.148	0.148		0.161
													0.816026	0.195		0.620322	0.339	0.582					0.169		0.421											0.295	0.156		0.113
													0.816317	0.182		0.620478	0.139	0.734					0.508		0.117											0.573	0.152		0.382
													0.816609	0.453926		0.620633	0.226						0.152		0.907											1.19	0.221		0.139
													0.8169	0.453967		0.620789	1.363						0.135		0.13											0.326	0.282		0.226
													0.817191	0.454008		0.620944	0.239						0.538		0.165											0.465	0.113		0.334
													0.817483	0.454049		0.6211	0.252						0.174		0.104											1.038	0.304		0.204
													0.817774	0.45409		0.621255	0.13						8.397		0.261											0.104	0.2		0.152
													0.818065	0.454131		0.621411	0.113						0.2		0.504											0.369	0.187		0.174
													0.818356	0.454172		0.621566	1.081						0.104		0.109											0.234	0.174		0.135
													0.818648	0.454213		0.621721	0.221						0.104		0.109											0.234	0.36		0.287
													0.818939	0.454254		0.621877	0.169						0.321		6.665											0.113	0.217		0.252
													0.81923	0.454295		0.622032	1.237						0.473		0.126											0.708	0.421		0.109
													0.819522	0.454336		0.622188	0.182						0.291		0.304											0.109	0.156		0.304
													0.819813	0.454377		0.622343	2.492						1.281		0.169											0.695	0.143		0.152
													0.820104	0.454418		0.622499	0.135						0.408		0.104											0.599	1.528		0.208
													0.820395	0.454459		0.622654	0.165						0.117		0.174											0.165	0.208		0.139
													0.820687	0.4545		0.62281	0.13						0.525		0.161											0.326	0.247		0.104
													0.820978	0.454541		0.622965	1.346						0.169		0.46											0.143	0.178		0.313
													0.821269	0.454582		0.62312	1.168						0.313		0.66											0.143	1.081		0.169
													0.821561	0.454623		0.623276	0.221						2.54		0.165											0.174	0.104		0.169
													0.821852	0.454664		0.623431	0.326						0.152		0.122											0.126	0.13		0.33
													0.822143	0.454705		0.623587	0.291						1.099		0.152											0.287	0.152		0.221
													0.822434	0.454746		0.623742	1.22						0.182		0.404											0.143	0.169		0.182
													0.822726	0.454787		0.623898	0.63						0.729		0.456											0.274	0.256		0.265
													0.823017	0.454828		0.624053	0.165						0.139		0.109											1.389	0.135		0.239
													0.823308	0.454869		0.624209	0.13						0.178		0.152											0.291	0.165		0.139
													0.8236	0.45491		0.624364	0.378						0.139		0.881											0.208	0.3		0.261
													0.823891	0.454951		0.62452	0.182						0.36		0.135											0.165	0.126		0.117
													0.824182	0.454992		0.624675	0.252						0.148		0.243											0.113	0.234		0.187
													0.824473	0.455033		0.62483	0.169						0.104		0.234											0.256	0.126		0.725
													0.824765	0.455074		0.624986	0.126						0.829		0.156											0.182	0.3		0.109
													0.825056	0.455115		0.625141	0.287						0.117		12.184											0.352	0.113		0.104
													0.825347	0.455156		0.625297	0.925						0.291		0.291											0.122	0.226
													0.825639	0.455197		0.625452	1.511						0.182		1.45											0.161	0.165
													0.82593	0.455238		0.625608	0.208						0.994		0.113											0.495	0.122
													0.826221	0.455279		0.625763	0.977						0.104		0.148											0.143	0.161
													0.826512	0.45532		0.625919	0.109						0.56		118.663											0.152	0.143
													0.826804	0.455361		0.626074	0.156						0.373		0.117											0.143	0.122
													0.827095	0.455403		0.62623	2.067						0.226		0.113											0.148	0.873
													0.827386	0.455444		0.626385	0.122						0.412		0.825											0.104	0.339
													0.827678	0.455485		0.62654	0.373						0.113		0.117											0.221	0.139
													0.827969	0.455526		0.626696	0.291						0.365		0.174											0.243	0.126
													0.82826	0.455567		0.626851	0.356						1.055		0.191											0.104	0.109
													0.828551	0.455608		0.627007	0.126						0.13		1.216											0.148	0.13
													0.828843	0.455649		0.627162	0.139						0.169		0.53											0.161	0.13
													0.829134	0.45569		0.627318	0.161						0.256		0.243											0.139	0.23
													0.829425	0.455731		0.627473	0.23						0.417		0.347											0.226
													0.829717	0.455772		0.627629	1.65						0.174		0.382											1.259
													0.830008	0.455813		0.627784	0.113						0.395		0.295											0.2
													0.830299	0.455854		0.627939	0.161						1.307		0.165											0.135
													0.83059	0.455895		0.628095	0.109						0.135		0.13											0.104
													0.830882	0.455936		0.62825	0.295						0.178		0.187											0.13
													0.831173	0.455977		0.628406	0.152						0.135		0.156											0.2
													0.831464	0.456018		0.628561	0.135						0.135		0.126											0.191
													0.831756	0.456059		0.628717	0.169						0.191		0.139											0.352
													0.832047	0.4561		0.628872	0.148						0.968		0.195											0.13
													0.832338	0.456141		0.629028	0.46						0.13		0.109											0.239
													0.832629	0.456182		0.629183	0.191						0.113		0.139											0.104
													0.832921	0.456223		0.629339	0.326						0.417		0.13											0.295
													0.833212	0.456264		0.629494	0.135						0.117		0.156											0.165
													0.833503	0.456305		0.629649	0.617						0.343		0.321											0.265
													0.833795	0.456346		0.629805	0.169						0.191		0.326											0.178
													0.834086	0.456387		0.62996	0.161						0.143		0.569											0.109
													0.834377	0.456428		0.630116	0.122						0.295		0.282											0.148
													0.834668	0.456469		0.630271	0.126						0.156		0.139											3.217
													0.83496	0.45651		0.630427	0.439						0.13		0.195											0.439
													0.835251	0.456551		0.630582	1.35						0.386		0.174											0.434
													0.835542	0.456592		0.630738	3.838						0.113		0.356											0.521
													0.835834	0.456633		0.630893	0.104						0.156		0.217											0.226
													0.836125	0.456674		0.631048	0.165						0.217		0.113											0.13
													0.836416	0.456715		0.631204	0.122						0.143		0.582											0.139
													0.836707	0.456756		0.631359	0.104						0.156		20.368											0.287
													0.836999	0.456797		0.631515	0.191						0.321		1.463											0.169
													0.83729	0.456838		0.63167	0.135						2.18		0.165											0.412
													0.837581	0.456879		0.631826	0.152						0.109		0.104											0.169
													0.837873	0.45692		0.631981	0.135						0.308		0.33											0.195
													0.838164	0.456962		0.632137	0.104						0.404		0.152											0.178
													0.838455	0.457003		0.632292	0.161						0.499		0.13											0.234
													0.838746	0.457044		0.632448	0.23						0.23		0.36											0.13
													0.839038	0.457085		0.632603	0.117						0.161		0.195											0.243
													0.839329	0.457126		0.632758	0.169						0.734		0.295											1.607
													0.83962	0.457167		0.632914	0.143						0.195		0.395											0.195
													0.839912	0.457208		0.633069	0.13						0.278		0.191											0.221
													0.840203	0.457249		0.633225	0.13						0.13		0.139											0.234
													0.840494	0.45729		0.63338	0.13						0.122		0.182											0.187
													0.840785	0.457331		0.633536	0.148						1.385		0.178											0.169
													0.841077	0.457372		0.633691	0.326						0.109		0.143											1.524
													0.841368	0.457413		0.633847	0.135						0.538		0.551											0.139
													0.841659	0.457454		0.634002	0.135						0.221		0.395											0.399
													0.841951	0.457495		0.634157	0.404						0.239		0.117											0.104
													0.842242	0.457536		0.634313	0.117						0.113		1.298											0.495
													0.842533	0.457577		0.634468	7.82						0.673		0.23											0.109
													0.842824	0.457618		0.634624	0.13						0.356		0.156											0.148
													0.843116	0.457659		0.634779	0.317						0.122		0.113											0.13
													0.843407	0.4577		0.634935	0.369						0.104		0.278											0.117
													0.843698	0.457741		0.63509	0.113						1.976		0.191											0.117
													0.84399	0.457782		0.635246	0.673						0.122		0.495											0.482
													0.844281	0.457823		0.635401	0.439						0.417		0.586											0.165
													0.844572	0.457864		0.635557	0.23						0.243		0.109											0.169
													0.844863	0.457905		0.635712	0.399						0.261		0.174											0.287
													0.845155	0.457946		0.635867	0.113						0.174		0.152											0.187
													0.845446	0.457987		0.636023	0.313						0.204		0.69											0.586
													0.845737	0.458028		0.636178	0.104						0.135		0.221											0.256
													0.846029	0.458069		0.636334	0.169						0.126		0.109											0.113
													0.84632	0.45811		0.636489	0.2						0.117		0.117											0.104
													0.846611	0.458151		0.636645	0.261						0.221		0.226											0.182
													0.846902	0.458192		0.6368	0.113						0.143		0.226											0.117
													0.847194	0.458233		0.636956	0.169						0.113		0.135											0.226
													0.847485	0.458274		0.637111	0.204						0.148		0.161											0.161
													0.847776	0.458315		0.637266	0.122						0.308		0.126											0.538
													0.848068	0.458356		0.637422	0.126						0.912		0.89											0.126
													0.848359	0.458397		0.637577	0.135						2.44		0.161											0.651
													0.84865	0.458438		0.637733	0.126						0.282		0.278											0.452
													0.848941	0.458479		0.637888	0.165						0.395		0.217											0.139
													0.849233	0.458521		0.638044	0.291						0.104		0.165											0.23
													0.849524	0.458562		0.638199	0.161						0.782		0.313											0.104
													0.849815	0.458603		0.638355	0.226						0.261		0.139											0.217
													0.850107	0.458644		0.63851	0.252						0.208		0.126											0.169
													0.850398	0.458685		0.638666	0.122						0.182		0.126											0.13
													0.850689	0.458726		0.638821	0.421								0.352											1.537
													0.85098	0.458767		0.638976	0.109								0.117											0.161
													0.851272	0.458808		0.639132	0.247								0.482											0.156
													0.851563	0.458849		0.639287	0.104								0.13											0.252
													0.851854	0.45889		0.639443	0.191								0.135											0.13
													0.852146	0.458931		0.639598	0.256								0.135											0.234
													0.852437	0.458972		0.639754	0.208								0.13											0.391
													0.852728	0.459013		0.639909	0.313								0.195											0.278
													0.853019	0.459054		0.640065	0.204								0.148											0.135
													0.853311	0.459095		0.64022	0.135								0.109											0.226
													0.853602	0.459136		0.640375	0.577								0.104											0.117
													0.853893	0.459177		0.640531	0.109								0.165											0.217
													0.854185	0.459218		0.640686	0.208								0.347											0.113
													0.854476	0.459259		0.640842	0.287								0.161											0.148
													0.854767	0.4593		0.640997	0.156								0.226											0.126
													0.855058	0.459341		0.641153	0.152								0.143											0.139
													0.85535	0.459382		0.641308	1.099								0.148											0.287
													0.855641	0.459423		0.641464	2.219								0.148											0.604
													0.855932	0.459464		0.641619	0.308								0.2											0.504
													0.856224	0.459505		0.641775	0.321								0.317											0.187
													0.856515	0.459546		0.64193	0.182								0.148											0.109
													0.856806	0.459587		0.642085	0.169								0.204											0.2
													0.857097	0.459628		0.642241	1.45								1.346											0.187
													0.857389	0.459669		0.642396	1.333								0.135											0.161
													0.85768	0.45971		0.642552	0.252								1.012											0.473
													0.857971	0.459751		0.642707	0.148								0.178											0.122
													0.858263	0.459792		0.642863	0.46								1.172											0.395
													0.858554	0.459833		0.643018	0.104								0.135											0.308
													0.858845	0.459874		0.643174	0.3								0.135											0.109
													0.859136	0.459915		0.643329	0.921								0.278											0.109
													0.859428	0.459956		0.643484	0.256								0.178											0.178
													0.859719	0.459997		0.64364	0.135								0.156											0.169
													0.86001	0.460038		0.643795	0.122								0.13											0.104
													0.860302	0.46008		0.643951	0.478								0.573											0.308
													0.860593	0.460121		0.644106	0.234								0.569											0.143
													0.860884	0.460162		0.644262	0.152								0.182											0.156
													0.861175	0.460203		0.644417	0.104								0.369											0.721
													0.861467	0.460244		0.644573	0.174								0.195											0.269
													0.861758	0.460285		0.644728	1.103								0.239											0.204
													0.862049	0.460326		0.644884	0.261								0.221											0.317
													0.862341	0.460367		0.645039	0.994								2.74											0.573
													0.862632	0.460408		0.645194	0.252								0.122											0.169
													0.862923	0.460449		0.64535	0.591								0.208											0.742
													0.863214	0.46049		0.645505	0.165								0.122											0.699
													0.863506	0.460531		0.645661	2.093								0.113											0.178
													0.863797	0.460572		0.645816	0.113								0.465											0.2
													0.864088	0.460613		0.645972	0.313								0.161											0.174
													0.86438	0.460654		0.646127	0.265								0.2											1.177
													0.864671	0.460695		0.646283	0.386								0.122											0.208
													0.864962	0.460736		0.646438	0.139								0.109											0.386
													0.865253	0.460777		0.646593	0.109								0.126											0.226
													0.865545	0.460818		0.646749	0.182								0.252											0.148
													0.865836	0.460859		0.646904	0.247								0.187											0.135
													0.866127	0.4609		0.64706	0.104								0.126											0.187
													0.866419	0.460941		0.647215	0.126								0.265											0.182
													0.86671	0.460982		0.647371	0.143								0.143											0.109
													0.867001	0.461023		0.647526	1.594								0.33											0.217
													0.867292	0.461064		0.647682	0.122								0.278											0.135
													0.867584	0.461105		0.647837	0.152								0.113											0.191
													0.867875	0.461146		0.647993	0.226								0.421											0.369
													0.868166	0.461187		0.648148	0.252								0.756											0.161
													0.868458	0.461228		0.648303	0.126								0.122											0.139
													0.868749	0.461269		0.648459	0.174								0.148											0.169
													0.86904	0.46131		0.648614	0.204								0.113											0.247
													0.869331	0.461351		0.64877	0.13								0.252											1.29
													0.869623	0.461392		0.648925	0.256								0.187											0.195
													0.869914	0.461433		0.649081	0.191								0.156											0.148
													0.870205	0.461474		0.649236	0.13								0.152											0.113
													0.870497	0.461515		0.649392	0.304								1.09											0.304
													0.870788	0.461556		0.649547	0.339								0.252											0.2
													0.871079	0.461597		0.649703	0.521								0.36											0.378
													0.87137	0.461639		0.649858	0.139								0.469											0.156
													0.871662	0.46168		0.650013	0.182								0.126											0.495
													0.871953	0.461721		0.650169	0.695								0.23											0.191
													0.872244	0.461762		0.650324	0.143								2.874											0.139
													0.872536	0.461803		0.65048	0.113								0.738											0.747
													0.872827	0.461844		0.650635	0.152								0.122											0.139
													0.873118	0.461885		0.650791	0.122								0.122											0.378
													0.873409	0.461926		0.650946	0.126								0.373											0.139
													0.873701	0.461967		0.651102	0.174								1.09											0.135
													0.873992	0.462008		0.651257	0.456								1.42											0.122
													0.874283	0.462049		0.651412	1.346								0.152											0.165
													0.874575	0.46209		0.651568	0.373								0.117											0.148
													0.874866	0.462131		0.651723	2.731								0.13											0.109
													0.875157	0.462172		0.651879	0.139								0.161											0.113
													0.875448	0.462213		0.652034	0.204								0.269											0.161
													0.87574	0.462254		0.65219	0.143								0.122											0.234
													0.876031	0.462295		0.652345	0.182								0.725											0.226
													0.876322	0.462336		0.652501	0.287								0.187											0.139
													0.876614	0.462377		0.652656	0.204								0.117											0.208
													0.876905	0.462418		0.652812	0.139								0.356											0.122
													0.877196	0.462459		0.652967	0.139								0.109											0.104
													0.877487	0.4625		0.653122	0.178								0.23											0.152
													0.877779	0.462541		0.653278	0.104								0.217											0.369
													0.87807	0.462582		0.653433	0.165								1.459											0.143
													0.878361	0.462623		0.653589	0.104								0.2											0.152
													0.878653	0.462664		0.653744	0.339								0.152											0.126
													0.878944	0.462705		0.6539	0.122								0.421											0.113
													0.879235	0.462746		0.654055	0.143								0.182											0.135
													0.879526	0.462787		0.654211	0.191								0.156											0.247
													0.879818	0.462828		0.654366	0.191								0.174											0.109
													0.880109	0.462869		0.654521	0.104								0.152											0.33
													0.8804	0.46291		0.654677	0.104								0.308											0.378
													0.880692	0.462951		0.654832	6.721								0.122											0.117
													0.880983	0.462992		0.654988	0.356								0.135											0.252
													0.881274	0.463033		0.655143	0.382								0.143											0.117
													0.881565	0.463074		0.655299	0.2								0.382											0.117
													0.881857	0.463115		0.655454	0.104								10.152											0.408
													0.882148	0.463156		0.65561	0.122								0.352											0.252
													0.882439	0.463198		0.655765	0.187								0.122											0.165
													0.882731	0.463239		0.655921	0.152								0.3											0.308
													0.883022	0.46328		0.656076	0.213								0.122											0.143
													0.883313	0.463321		0.656231	0.313								1.407											0.113
													0.883604	0.463362		0.656387	0.117								0.165											0.217
													0.883896	0.463403		0.656542	0.486								0.369											3.569
													0.884187	0.463444		0.656698	0.313								0.816											0.986
													0.884478	0.463485		0.656853	0.36								0.174											0.586
													0.88477	0.463526		0.657009	0.195								0.148											0.721
													0.885061	0.463567		0.657164	0.239								0.769											0.647
													0.885352	0.463608		0.65732	0.135								0.213											0.2
													0.885643	0.463649		0.657475	0.113								0.217											0.2
													0.885935	0.46369		0.65763	0.178								0.252											0.126
													0.886226	0.463731		0.657786	0.165								1.411											0.126
													0.886517	0.463772		0.657941	0.729								0.269											0.143
													0.886809	0.463813		0.658097	0.109								0.2											0.109
													0.8871	0.463854		0.658252	0.13								0.113											0.104
													0.887391	0.463895		0.658408	0.174								0.156											0.126
													0.887682	0.463936		0.658563	0.165																			0.195
													0.887974	0.463977		0.658719	0.126																			0.217
													0.888265	0.464018		0.658874	0.104																			0.139
													0.888556	0.464059		0.65903	0.126																			0.234
													0.888848	0.4641		0.659185	0.13																			0.182
													0.889139	0.464141		0.65934	0.321																			0.113
													0.88943	0.464182		0.659496	0.104																			0.339
													0.889721	0.464223		0.659651	0.104																			1.624
													0.890013	0.464264		0.659807	0.226																			0.282
													0.890304	0.464305		0.659962	0.295																			0.156
													0.890595	0.464346		0.660118	0.313																			0.313
													0.890887	0.464387		0.660273	0.13																			0.243
													0.891178	0.464428		0.660429	0.117																			0.347
													0.891469	0.464469		0.660584	0.122																			1.563
													0.89176	0.46451		0.660739	0.395																			0.317
													0.892052	0.464551		0.660895	0.169																			0.161
													0.892343	0.464592		0.66105	0.647																			0.104
													0.892634	0.464633		0.661206	0.117																			0.174
													0.892926	0.464674		0.661361	0.178																			0.404
													0.893217	0.464715		0.661517	0.217																			0.182
													0.893508	0.464757		0.661672	0.174																			0.208
													0.893799	0.464798		0.661828	0.33																			0.308
													0.894091	0.464839		0.661983	0.282																			0.109
													0.894382	0.46488		0.662139	0.187																			0.117
													0.894673	0.464921		0.662294	0.182																			0.117
													0.894965	0.464962		0.662449	0.113																			0.104
													0.895256	0.465003		0.662605	0.104																			0.178
													0.895547	0.465044		0.66276	0.113																			0.482
													0.895838	0.465085		0.662916	0.109																			0.187
													0.89613	0.465126		0.663071	0.252																			0.182
													0.896421	0.465167		0.663227	0.174																			0.117
													0.896712	0.465208		0.663382	0.143																			0.122
													0.897004	0.465249		0.663538	0.287																			0.326
													0.897295	0.46529		0.663693	0.122																			0.191
													0.897586	0.465331		0.663848	0.122																			0.109
													0.897877	0.465372		0.664004	0.864																			0.651
													0.898169	0.465413		0.664159	2.089																			0.23
													0.89846	0.465454		0.664315	0.152																			0.126
													0.898751	0.465495			0.446514																			0.204
													0.899043	0.465536			0.446548																			0.113
													0.899334	0.465577			0.446581																			0.265
													0.899625	0.465618			0.446615																			0.161
													0.899916	0.465659			0.446648																			0.582
													0.900208	0.4657			0.446682																			0.999
													0.900499	0.465741			0.446716																			0.169
													0.90079	0.465782			0.446749																			0.139
													0.901082	0.465823			0.446783																			0.143
													0.901373	0.465864			0.446816																			0.443
													0.901664	0.465905			0.44685																			0.247
													0.901955	0.465946			0.446883																			0.239
													0.902247	0.465987			0.446917																			0.178
													0.902538	0.466028			0.446951																			0.104
													0.902829	0.466069			0.446984																			0.195
													0.903121	0.46611			0.447018																			0.195
													0.903412	0.466151			0.447051																			0.161
													0.903703	0.466192			0.447085																			0.217
													0.903994	0.466233			0.447118																			0.152
													0.904286	0.466274			0.447152																			0.243
													0.904577	0.466315			0.447186																			0.126
													0.904868	0.466357			0.447219																			1.637
													0.90516	0.466398			0.447253																			0.139
													0.905451	0.466439			0.447286																			0.117
													0.905742	0.46648			0.44732																			0.165
													0.906033	0.466521			0.447354																			0.234
													0.906325	0.466562			0.447387																			0.169
													0.906616	0.466603			0.447421																			0.113
													0.906907	0.466644			0.447454																			0.13
													0.907199	0.466685			0.447488																			0.304
													0.90749	0.466726			0.447521																			0.534
													0.907781	0.466767			0.447555																			0.161
													0.908072	0.466808			0.447589																			0.109
													0.908364	0.466849			0.447622																			0.139
													0.908655	0.46689			0.447656																			0.421
													0.908946	0.466931			0.447689																			0.204
													0.909238	0.466972			0.447723																			0.295
													0.909529	0.467013			0.447756																			0.2
													0.90982	0.467054			0.44779																			0.234
													0.910111	0.467095			0.447824																			0.282
													0.910403	0.467136			0.447857																			0.139
													0.910694	0.467177			0.447891																			0.287
													0.910985	0.467218			0.447924																			0.591
													0.911277	0.467259			0.447958																			0.373
													0.911568	0.4673			0.447991																			0.182
													0.911859	0.467341			0.448025																			0.208
													0.91215	0.467382			0.448059																			0.156
													0.912442	0.467423			0.448092																			0.478
													0.912733	0.467464			0.448126																			0.135
													0.913024	0.467505			0.448159																			0.46
													0.913316	0.467546			0.448193																			0.3
													0.913607	0.467587			0.448227																			0.143
													0.913898	0.467628			0.44826																			0.156
													0.914189	0.467669			0.448294																			0.169
													0.914481	0.46771			0.448327																			0.803
													0.914772	0.467751			0.448361																			0.13
													0.915063	0.467792			0.448394																			0.221
													0.915355	0.467833			0.448428																			0.521
													0.915646	0.467874			0.448462																			0.139
													0.915937	0.467916			0.448495																			0.656
													0.916228	0.467957			0.448529																			0.491
													0.91652	0.467998			0.448562																			0.122
													0.916811	0.468039			0.448596																			0.564
													0.917102	0.46808			0.448629																			0.126
													0.917394	0.468121			0.448663																			0.104
													0.917685	0.468162			0.448697																			0.252
													0.917976	0.468203			0.44873																			0.117
													0.918267	0.468244			0.448764																			0.178
													0.918559	0.468285			0.448797																			0.174
													0.91885	0.468326			0.448831																			0.577
													0.919141	0.468367			0.448865																			0.191
													0.919433	0.468408			0.448898																			0.182
													0.919724	0.468449			0.448932																			0.208
													0.920015	0.46849			0.448965																			0.13
													0.920306	0.468531			0.448999																			0.13
													0.920598	0.468572			0.449032																			0.109
													0.920889	0.468613			0.449066																			0.265
													0.92118	0.468654			0.4491																			0.221
													0.921472	0.468695			0.449133																			0.113
													0.921763	0.468736			0.449167																			0.46
													0.922054	0.468777			0.4492																			0.256
													0.922346	0.468818			0.449234																			0.182
													0.922637	0.468859			0.449267																			0.404
													0.922928	0.4689			0.449301																			0.182
													0.923219	0.468941			0.449335																			0.165
													0.923511	0.468982			0.449368																			0.174
													0.923802	0.469023			0.449402																			0.174
													0.924093	0.469064			0.449435																			0.113
													0.924385	0.469105			0.449469																			0.122
													0.924676	0.469146			0.449502																			1.064
													0.924967	0.469187			0.449536																			0.135
													0.925258	0.469228			0.44957																			0.104
													0.92555	0.469269			0.449603																			0.113
													0.925841	0.46931			0.449637																			0.113
													0.926132	0.469351			0.44967																			0.139
													0.926424	0.469392			0.449704																			0.538
													0.926715	0.469433			0.449738																			0.109
													0.927006	0.469475			0.449771																			0.469
													0.927297	0.469516			0.449805																			0.261
													0.927589	0.469557			0.449838																			0.126
													0.92788	0.469598			0.449872																			0.669
													0.928171	0.469639			0.449905																			0.282
													0.928463	0.46968			0.449939																			1.051
													0.928754	0.469721			0.449973																			0.2
													0.929045	0.469762			0.450006																			0.512
													0.929336	0.469803			0.45004																			0.148
													0.929628	0.469844			0.450073																			0.2
													0.929919	0.469885			0.450107																			0.148
													0.93021	0.469926			0.45014																			0.208
													0.930502	0.469967			0.450174																			0.178
													0.930793	0.470008			0.450208																			0.135
													0.931084	0.470049			0.450241																			0.343
													0.931375	0.47009			0.450275																			0.156
													0.931667	0.470131			0.450308																			0.174
													0.931958	0.470172			0.450342																			0.282
													0.932249	0.470213			0.450375																			0.378
													0.932541	0.470254			0.450409																			0.109
													0.932832	0.470295			0.450443																			0.304
													0.933123	0.470336			0.450476																			0.2
													0.933414	0.470377			0.45051																			0.213
													0.933706	0.470418			0.450543																			0.113
													0.933997	0.470459			0.450577																			0.143
													0.934288	0.4705			0.450611																			0.117
													0.93458	0.470541			0.450644																			0.204
													0.934871	0.470582			0.450678																			0.126
													0.935162	0.470623			0.450711																			0.161
													0.935453	0.470664			0.450745																			0.13
													0.935745	0.470705			0.450778																			0.169
													0.936036	0.470746			0.450812																			0.191
													0.936327	0.470787			0.450846																			0.156
													0.936619	0.470828			0.450879																			0.261
													0.93691	0.470869			0.450913																			0.152
													0.937201	0.47091			0.450946																			0.291
													0.937492	0.470951			0.45098																			0.404
													0.937784	0.470992			0.451013																			0.395
													0.938075	0.471034			0.451047																			0.247
													0.938366	0.471075			0.451081																			0.165
													0.938658	0.471116			0.451114																			0.122
													0.938949	0.471157			0.451148																			0.117
													0.93924	0.471198			0.451181																			0.582
													0.939531	0.471239			0.451215																			0.33
													0.939823	0.47128			0.451248																			0.234
													0.940114	0.471321			0.451282																			0.161
													0.940405	0.471362																						0.208
													0.940697	0.471403																						0.208
													0.940988	0.471444																						0.378
													0.941279	0.471485																						1.546
													0.94157	0.471526																						3.83
[truncated: 170 more rows]
[truncated: 20 more columns]

## Sheet: Figure 3
Figure 3c	Inhibitory DREADD									Figure 3f
Animal No/technical replicates	Brain region	Genotype	No of Z	h	V, μm3	T14	T14 puncta density			M1 layer 5																Striatum																Substantia nigra
CNO_1-1	M1 layer 5	CNO	10	5.5	25041.2	1563	624.171			Saline T14 size						Saline	T14	CNO T14 size						CNO	T14	Saline T14 size						Saline	T14	CNO T14 size						CNO	T14	Saline T14 size						Saline	T14
CNO_1-2	M1 layer 5	CNO	10	5.5	25041.2	1506	601.408			0.113	0.122	0.113	0.247	0.182	5.197	<0.5	18881	0.538	0.56	0.139	0.99	0.23	0.122	<0.5	22995	0.109	0.104	0.304	0.13	0.23	0.399	<0.5	13757	2.062	0.139	0.139	0.148	0.113	0.352	<0.5	16678	0.109	0.634	0.63	0.204	0.473	0.63	<0.5	11907
CNO_1-3	M1 layer 5	CNO	10	5.5	25041.2	1940	774.722			0.278	1.107	0.113	0.191	0.217	0.109	0.5-1	2462	0.317	0.178	0.178	0.373	0.195	0.104	0.5-1	3377	1.316	0.148	0.156	0.265	0.13	1.164	0.5-1	1884	0.486	0.769	0.282	0.122	0.135	0.382	0.5-1	2799	0.43	0.395	0.122	0.156	0.126	0.156	0.5-1	2086
CNO_2-1	M1 layer 5	CNO	10	5.5	25041.2	1896	757.151			0.291	0.347	0.135	0.326	0.104	0.664	1<	1164	0.373	0.221	0.165	0.156	0.443	0.404	1<	1545	0.265	0.356	0.447	0.23	0.439	0.213	1<	803	0.573	0.399	0.13	0.174	0.182	0.174	1<	1335	0.46	1.255	0.117	0.664	0.352	0.182	1<	1187
CNO_2-2	M1 layer 5	CNO	10	5.5	25041.2	1485	593.022			0.221	0.308	0.109	0.234	0.13	3.356	SUM	22507	0.712	0.356	0.152	1.95	0.356	0.838	SUM	27917	0.573	0.356	2.028	0.352	0.178	0.221	SUM	16444	0.252	0.391	0.122	0.608	0.708	0.148	SUM	20812	0.287	0.447	0.291	0.122	0.525	0.13	SUM	15180
CNO_2-3	M1 layer 5	CNO	10	5.5	25041.2	1527	609.794			0.399	0.187	0.213	0.569	0.143	0.903			0.221	0.156	0.647	0.469	0.347	0.161			0.161	0.139	0.165	0.2	0.2	0.86			0.391	0.608	0.352	0.23	0.395	0.161			0.96	0.265	1.429	0.122	0.625	0.104
Saline_1-1	M1 layer 5	Saline	10	5.5	25041.2	1961	783.108			0.256	0.269	0.165	0.682	0.109	0.426			0.326	0.104	0.135	0.256	0.365	0.208			0.204	0.135	0.135	0.821	0.161	0.13			0.512	0.234	0.829	0.265	0.234	0.182			0.551	0.89	0.534	0.295	0.243	0.226
Saline_1-2	M1 layer 5	Saline	10	5.5	25041.2	1732	691.659			0.599	0.404	0.139	0.161	0.465	0.139			0.182	0.161	0.343	0.126	0.456	0.187			0.391	0.169	0.391	0.2	0.226	0.113			0.261	0.135	0.13	0.269	0.191	0.165			0.165	0.821	0.156	0.213	0.382	0.152
Saline_1-3	M1 layer 5	Saline	10	5.5	25041.2	1937	773.524			0.916	0.169	0.3	0.234	0.256	0.951			0.421	0.373	0.256	0.708	0.651	0.378			0.256	0.109	0.321	0.122	0.304	0.591			0.182	0.113	0.122	0.117	0.169	0.122			0.169	0.595	0.191	0.834	0.148	0.113
Saline_2-1	M1 layer 5	Saline	10	5.5	25041.2	1784	712.425			0.36	0.269	0.135	1.177	0.339	0.117			0.195	0.109	0.135	0.234	0.174	0.152			0.169	0.287	2.731	0.109	0.161	0.703			0.447	0.921	0.478	0.573	0.161	0.551			0.369	0.243	0.117	0.456	0.252	0.178
Saline_2-2	M1 layer 5	Saline	10	5.5	25041.2	1517	605.801			0.143	0.417	0.23	1.472	0.261	0.178			0.109	0.586	0.174	0.122	0.213	0.195			0.434	0.534	0.317	0.126	0.417	0.569			0.486	0.152	0.169	0.234	0.334	0.243			0.469	0.161	0.122	0.117	0.152	0.643
Saline_2-3	M1 layer 5	Saline	10	5.5	25041.2	1576	629.362			0.334	0.421	0.191	0.456	0.365	0.126			0.204	0.148	0.208	0.247	0.143	0.46			0.265	0.66	0.994	0.269	0.161	0.399			0.104	0.182	0.221	0.126	0.117	0.66			0.942	0.282	0.973	0.104	0.13	0.122
CNO_1-1	Striatum	CNO	10	5.5	25041.2	1737	693.656			0.955	0.951	0.174	0.217	0.122	0.465			0.261	0.109	0.708	0.773	0.386	0.165			0.13	0.139	0.139	0.152	0.339	0.156			0.586	0.317	0.109	0.122	0.308	0.573			0.304	0.161	0.13	0.76	0.221	0.564
CNO_1-2	Striatum	CNO	10	5.5	25041.2	2836	1132.53			0.512	0.182	0.486	1.333	0.221	0.104			0.412	0.178	0.239	0.369	0.104	0.169			0.313	0.213	0.156	0.408	0.152	0.43			0.421	0.152	1.224	0.113	0.148	0.13			1.138	0.703	0.221	0.803	0.234	1.42
CNO_1-3	Striatum	CNO	10	5.5	25041.2	1424	568.662			0.23	0.452	0.695	0.104	0.234	0.213			1.858	0.356	0.534	0.669	2.922	0.191			0.187	0.313	0.234	0.182	0.36	0.187			0.421	0.469	0.178	0.178	0.156	0.174			0.491	0.217	0.195	0.287	0.986	0.247
CNO_2-1	Striatum	CNO	10	5.5	25041.2	1342	535.916			0.391	0.291	0.117	0.252	0.352	0.834			0.208	0.135	0.386	0.473	0.799	0.399			0.148	0.182	0.122	0.677	0.304	0.117			0.239	0.113	0.816	0.3	0.347	0.439			0.195	0.478	0.161	0.243	0.243	0.33
CNO_2-2	Striatum	CNO	10	5.5	25041.2	1830	730.795			0.13	0.165	0.182	0.347	0.135	0.921			0.226	0.33	0.156	0.122	0.43	0.165			0.764	0.269	0.113	0.638	0.126	1.077			0.321	0.278	0.252	0.3	0.152	0.673			0.109	0.274	0.208	0.352	0.226	0.113
CNO_2-3	Striatum	CNO	10	5.5	25041.2	1643	656.118			0.287	0.334	0.912	0.847	0.113	0.113			0.564	0.182	0.469	0.482	0.287	0.174			0.156	0.343	0.169	0.195	0.291	0.2			0.104	0.569	0.3	0.195	0.148	0.226			0.148	0.625	0.247	0.443	0.169	0.13
Saline_1-1	Striatum	Saline	10	5.5	25041.2	1293	516.348			0.543	0.187	0.256	0.191	0.187	0.247			0.148	0.347	0.104	1.355	0.126	0.573			1.072	0.187	0.521	0.122	0.148	0.469			0.169	0.326	0.365	0.135	0.595	0.261			4.768	0.217	0.478	1.081	0.308	1.068
Saline_1-2	Striatum	Saline	10	5.5	25041.2	1256	501.573			0.365	0.408	0.195	0.178	2.757	0.143			0.204	0.204	0.117	0.113	0.43	1.133			0.386	1.168	0.973	0.247	0.43	0.161			0.135	0.13	0.169	0.122	0.169	1.554			0.117	0.122	0.573	0.126	0.178	0.282
Saline_1-3	Striatum	Saline	10	5.5	25041.2	2040	814.656			0.165	0.308	0.399	0.373	0.109	1.62			0.23	0.13	0.113	0.2	0.104	0.139			0.252	0.2	0.165	0.591	0.213	0.161			0.426	0.13	0.113	0.287	0.247	1.628			0.195	0.304	0.226	0.395	0.178	0.161
Saline_2-1	Striatum	Saline	10	5.5	25041.2	787	314.282			2.653	0.313	0.234	0.282	0.278	0.408			0.174	0.143	0.126	0.512	0.13	0.478			0.182	0.386	0.347	0.161	0.434	0.2			0.234	0.234	0.143	0.195	0.234	0.604			0.104	0.443	0.352	0.195	0.317	0.274
Saline_2-2	Striatum	Saline	10	5.5	25041.2	1893	755.953			0.178	0.165	0.165	0.187	0.161	0.156			0.187	0.447	0.13	8.767	0.221	0.929			0.426	0.664	0.221	0.191	0.187	0.152			0.109	0.278	1.329	0.23	0.46	0.104			0.226	0.886	0.148	0.256	0.634	0.204
Saline_2-3	Striatum	Saline	10	5.5	25041.2	1175	469.226			0.934	0.243	0.343	0.434	0.191	1.216			0.104	0.269	0.13	0.556	0.291	0.208			0.712	0.135	0.156	0.135	0.191	0.152			0.334	0.89	0.135	0.135	0.2	0.109			0.161	0.269	0.143	1.155	0.591	0.178
CNO_1-1	Substantia nigra	CNO	10	5.5	25041.2	1093	436.48			2.371	0.838	0.117	0.165	0.113	0.221			0.213	0.56	0.334	0.135	0.139	0.317			0.122	1.025	0.208	0.378	0.452	0.156			0.378	0.256	0.122	0.812	0.43	0.126			0.452	0.174	0.187	0.174	0.3	0.243
CNO_1-2	Substantia nigra	CNO	10	5.5	25041.2	2459	981.981			0.122	0.669	0.365	0.252	0.135	0.947			0.165	0.356	0.999	0.178	0.109	0.426			0.682	0.182	0.135	2.762	0.165	10.243			0.699	0.174	0.156	0.113	0.226	0.595			0.3	0.617	0.234	0.213	0.23	0.326
CNO_1-3	Substantia nigra	CNO	10	5.5	25041.2	1685	672.89			0.478	0.165	0.109	0.126	2.245	0.326			0.79	0.378	0.313	0.148	0.604	0.104			0.109	0.161	0.165	0.122	0.13	0.113			0.916	0.252	0.569	0.2	3.191	0.109			0.256	0.261	0.174	0.117	0.126	0.373
CNO_2-1	Substantia nigra	CNO	10	5.5	25041.2	4564	1822.59			0.23	0.243	0.174	0.104	0.178	0.217			0.326	0.295	0.122	0.395	0.955	0.738			0.634	0.109	0.604	0.156	0.143	0.221			0.126	0.408	0.161	0.135	0.113	0.625			0.23	0.252	1.185	0.23	0.278	0.156
CNO_2-2	Substantia nigra	CNO	10	5.5	25041.2	1314	524.735			0.174	0.252	0.313	0.152	0.243	0.104			0.104	0.751	0.252	1.251	0.491	0.43			0.369	0.191	0.152	0.382	0.139	0.721			1.429	0.156	0.104	0.786	0.204	0.217			0.191	0.69	0.274	0.139	0.573	0.274
CNO_2-3	Substantia nigra	CNO	10	5.5	25041.2	1403	560.276			0.221	0.408	0.135	1.099	0.122	0.104			0.195	0.135	0.2	0.165	0.182	0.287			0.161	0.287	0.873	0.135	0.404	4.394			0.677	0.356	0.226	0.178	0.769	0.187			0.148	0.247	0.599	0.113	0.521	0.634
Saline_1-1	Substantia nigra	Saline	10	5.5	25041.2	220	87.8551			0.677	0.508	1.685	0.63	0.178	0.178			0.478	0.23	0.13	0.395	0.122	0.135			0.113	0.204	0.148	0.53	0.143	0.104			0.117	0.582	0.729	0.165	0.226	0.643			0.721	0.213	0.195	1.607	0.36	0.499
Saline_1-2	Substantia nigra	Saline	10	5.5	25041.2	778	310.688			0.46	0.217	0.182	0.178	0.165	0.109			0.213	1.029	0.252	0.139	0.165	0.122			0.621	0.352	0.352	0.126	0.347	0.265			0.382	0.321	0.204	0.104	0.834	0.182			0.165	0.551	0.221	0.217	0.104	0.156
Saline_1-3	Substantia nigra	Saline	10	5.5	25041.2	865	345.43			0.243	0.347	0.33	0.23	0.221	0.174			0.625	0.143	0.148	0.313	0.113	0.226			0.182	0.608	0.191	0.638	0.534	0.213			0.2	0.339	0.321	0.143	0.139	0.152			0.564	0.99	0.751	1.038	0.582	0.117
Saline_2-1	Substantia nigra	Saline	10	5.5	25041.2	1996	797.085			0.777	0.113	0.339	0.221	0.135	0.647			0.751	0.656	0.135	1.359	0.182	1.207			0.2	0.126	0.2	0.113	0.69	0.773			2.914	0.161	0.195	0.386	0.313	0.239			0.547	0.113	0.139	0.452	0.187	0.104
Saline_2-2	Substantia nigra	Saline	10	5.5	25041.2	927	370.189			1.033	0.243	0.469	0.899	0.143	0.104			0.226	0.178	0.382	0.117	0.521	0.265			0.143	0.182	0.148	0.13	0.161	0.113			0.13	0.113	0.104	0.122	0.256	0.395			0.117	0.139	0.148	0.378	0.234	1.528
Saline_2-3	Substantia nigra	Saline	10	5.5	25041.2	3294	1315.43			0.161	0.109	0.104	0.161	0.521	0.148			0.126	1.607	0.23	0.386	0.182	0.113			0.525	0.339	1.502	0.113	0.256	0.795			0.33	0.213	0.291	0.135	0.604	0.347			0.239	0.165	0.247	0.161	0.221	0.43
Figure 3e										0.217	0.252	0.287	0.673	0.122	0.399			0.443	0.174	0.386	0.287	0.152	0.973			0.829	0.109	0.947	3.448	0.269	0.295			0.208	0.135	0.148	0.234	0.122	0.2			0.135	0.13	0.221	0.469	0.53	0.261
Animal No/technical replicates	T14 normalized size									0.282	0.556	1.211	0.247	0.169	0.148			0.178	0.135	0.104	0.161	0.152	0.135			0.187	0.365	1.207	0.412	0.369	1.633			0.191	0.161	0.508	0.647	0.221	0.408			0.499	0.317	0.69	0.504	1.029	0.139
CNO_1-1	0.146181									0.165	0.113	0.178	0.187	0.243	0.117			0.399	0.256	0.135	0.426	0.152	0.247			1.759	0.499	0.352	0.304	0.182	0.651			0.391	0.313	0.156	0.564	0.195	0.677			1.663	0.821	0.143	0.46	0.104	0.886
CNO_1-2	0.177231									0.109	1.007	1.224	0.313	0.109	0.204			0.326	1.211	0.139	0.178	0.287	0.126			1.55	0.239	0.46	0.221	0.156	0.165			0.195	0.426	0.191	0.23	0.13	0.313			3.982	0.716	0.269	0.847	0.916	0.195
CNO_1-3	0.156255									0.934	0.169	0.109	0.2	0.182	0.152			0.274	3.361	0.174	0.169	0.213	0.243			0.226	0.282	0.399	0.152	0.195	0.295			0.174	0.139	0.234	1.685	0.395	0.412			1.828	0.174	0.313	0.23	0.217	0.135
CNO_2-1	0.149296									0.36	0.161	0.13	0.339	0.221	0.143			0.126	0.434	0.191	0.109	0.999	0.139			0.234	0.339	0.625	0.313	0.104	0.682			0.399	0.391	0.256	0.239	0.308	0.521			0.135	0.33	0.443	0.195	0.174	0.256
CNO_2-2	0.155399									0.109	0.399	0.104	0.104	0.122	0.148			0.195	0.855	0.274	0.208	0.391	0.382			0.265	0.122	0.69	0.156	0.452	0.117			0.148	0.117	0.117	0.261	0.122	0.156			1.025	0.13	0.148	2.332	1.099	0.734
CNO_2-3	0.164333									0.174	0.347	0.135	0.265	0.339	0.161			0.63	0.274	0.851	0.317	0.894	0.595			0.165	0.204	0.439	0.265	7.533	0.109			0.221	0.838	0.187	0.239	0.109	0.647			0.117	0.104	0.434	0.373	0.113	0.269
Saline_1-1	0.151305									0.525	0.187	0.386	0.265	0.23	0.261			0.278	0.135	0.148	0.208	0.143	0.247			0.152	0.2	0.243	0.169	0.382	3.903			0.156	0.217	0.221	0.117	0.356	0.161			0.213	0.195	0.161	0.274	0.512	0.812
Saline_1-2	0.157424									0.143	0.226	0.182	0.36	0.313	0.217			0.525	0.13	6.943	0.148	0.191	0.117			0.117	0.143	0.252	0.499	2.618	0.187			0.33	0.195	0.191	0.799	0.378	0.139			6.913	0.109	0.161	0.321	0.521	0.161
Saline_1-3	0.165922									0.369	0.182	0.417	1.142	1.698	0.109			0.551	0.373	0.43	0.165	0.143	0.234			0.13	0.139	0.252	0.217	0.234	0.135			0.161	0.282	0.174	0.143	0.113	0.873			1.789	0.465	0.873	0.582	0.104	0.321
Saline_2-1	0.182592									0.178	0.139	0.252	0.321	0.243	0.452			0.621	0.386	0.143	0.278	0.812	0.126			0.36	0.421	0.113	2.24	0.148	0.113			0.473	0.178	0.599	0.161	0.174	1.198			0.656	0.347	0.23	0.343	0.287	0.725
Saline_2-2	0.157719									0.56	0.109	0.139	0.117	0.122	0.547			0.256	0.247	0.321	0.156	0.439	0.591			0.304	1.389	1.038	0.13	0.434	0.239			0.178	0.2	0.443	0.122	0.135	0.261			0.109	0.234	0.664	0.334	0.13	0.156
Saline_2-3	0.147566									0.721	0.352	0.139	0.104	0.117	0.313			0.122	0.187	0.13	0.664	0.113	0.282			0.521	0.473	0.3	0.156	0.478	0.929			2.692	0.165	2.549	0.104	0.512	1.155			0.321	0.165	2.028	0.621	0.23	0.174
CNO_1-1	0.146452									1.819	0.23	0.156	0.143	0.226	0.408			0.204	1.086	0.169	0.308	0.208	0.734			0.182	0.365	0.308	0.226	0.182	0.269			0.53	0.156	0.391	0.208	0.604	0.43			0.521	0.868	0.812	0.525	0.213	0.148
CNO_1-2	0.169278									1.363	0.195	0.122	0.109	0.109	0.161			0.682	0.156	0.929	0.117	0.13	0.33			0.13	0.356	0.165	0.174	0.122	0.208			0.673	0.152	0.126	0.252	0.261	0.208			0.317	0.599	0.586	0.117	0.291	0.808
CNO_1-3	0.197975									0.135	0.76	0.23	0.139	0.182	0.465			0.135	1.654	0.226	0.556	0.187	0.269			0.343	0.178	0.647	0.191	0.343	0.109			0.169	0.165	0.313	0.473	0.508	0.43			0.308	0.191	0.156	0.773	0.452	0.365
CNO_2-1	0.129417									0.278	0.187	0.13	0.577	0.195	0.174			1.216	0.651	0.782	0.122	0.321	0.395			0.195	0.591	0.452	0.339	0.204	0.282			0.643	0.378	0.113	0.408	0.33	0.274			0.139	0.143	0.269	0.135	0.508	0.13
CNO_2-2	0.135631									0.347	0.221	0.256	0.109	0.117	0.113			0.43	0.265	0.365	0.356	0.434	0.152			0.651	0.2	1.033	0.165	0.656	0.79			0.421	0.226	0.156	0.148	0.269	0.139			0.773	0.604	0.252	0.456	0.161	0.174
CNO_2-3	0.147276									0.326	0.543	0.135	0.195	0.13	0.113			0.2	0.104	0.234	0.482	0.243	0.135			0.321	0.343	0.104	0.148	0.122	0.126			0.256	0.178	0.569	0.221	0.213	0.13			0.217	0.117	0.178	0.356	0.135	0.109
Saline_1-1	0.136297									1.02	0.182	0.182	0.191	0.152	0.113			0.521	0.556	0.117	0.564	0.308	0.326			0.395	0.117	0.378	0.343	0.208	0.113			0.104	0.347	0.334	0.117	0.169	0.234			0.156	0.178	0.217	0.165	0.756	0.521
Saline_1-2	0.135538									0.282	0.156	0.148	0.161	0.291	0.504			0.13	0.378	0.313	0.682	0.217	0.595			0.109	0.226	0.217	0.117	0.148	0.517			0.178	0.33	0.122	0.239	0.113	0.143			0.113	0.178	1.164	0.122	0.122	0.564
Saline_1-3	0.157787									0.191	0.213	0.126	0.36	0.291	0.556			5.901	0.152	0.334	0.86	0.317	0.295			0.109	0.122	0.343	0.482	0.135	0.873			0.586	0.508	0.217	0.63	3.387	0.143			0.239	0.135	0.239	0.109	0.169	0.191
Saline_2-1	0.154187									0.391	0.191	0.152	0.161	0.321	0.109			0.152	1.285	0.148	0.504	0.226	0.165			0.161	0.182	3.925	0.165	0.104	0.148			0.373	0.356	0.365	0.352	0.2	0.221			0.321	1.442	0.148	0.404	0.66	0.391
Saline_2-2	0.136229									1.502	0.217	0.148	0.113	3.209	0.23			0.226	0.139	0.391	0.365	0.347	0.304			0.13	0.126	0.452	0.117	0.517	0.274			0.191	0.291	0.417	0.291	0.334	0.252			0.156	0.729	0.221	0.63	0.182	0.395
Saline_2-3	0.143309									0.13	0.46	0.373	0.239	0.287	0.243			0.873	1.229	0.591	0.252	0.226	0.135			0.113	0.187	0.152	0.152	0.508	0.239			0.104	0.317	0.308	0.339	0.261	0.122			0.23	0.113	0.174	0.104	0.465	0.386
CNO_1-1	0.118737									0.482	0.247	0.109	0.174	0.234	0.786			0.169	0.551	0.126	0.13	0.907	0.226			0.343	0.877	0.79	0.417	0.439	0.269			0.647	0.135	0.104	0.274	0.699	0.148			0.326	0.221	0.122	1.007	0.751	0.352
CNO_1-2	0.141413									0.148	0.113	0.104	0.117	0.43	0.226			0.591	0.56	0.109	0.113	2.74	0.221			0.165	0.447	0.53	0.747	0.148	0.317			0.204	0.534	1.311	0.165	1.264	0.925			0.113	0.169	0.182	0.174	0.13	0.347
CNO_1-3	0.129476									0.169	0.851	0.347	2.549	0.143	0.643			0.703	0.604	0.117	0.881	0.36	0.482			0.204	0.126	0.239	0.165	0.621	0.113			0.109	0.391	0.156	0.269	0.274	0.821			0.191	0.135	0.473	0.308	0.521	0.174
CNO_2-1	0.186387									0.204	0.191	0.13	0.178	0.165	0.261			0.291	2.271	0.204	0.525	0.247	0.143			0.434	0.504	1.016	0.321	0.612	0.135			0.208	0.243	0.143	0.109	0.143	0.13			0.122	0.122	0.308	0.347	0.395	0.161
CNO_2-2	0.123056									1.624	0.195	0.373	0.122	0.161	0.76			0.239	0.399	0.13	0.135	0.161	0.295			0.386	0.139	0.117	0.33	0.287	0.208			0.625	0.226	0.156	0.96	0.834	0.391			0.347	0.426	0.261	0.408	0.247	0.478
CNO_2-3	0.130445									0.569	0.104	0.434	0.208	0.339	0.278			0.907	0.126	1.832	0.999	0.742	0.117			0.23	0.182	0.3	0.148	0.174	0.182			0.195	0.621	0.165	0.165	0.256	0.143			0.334	0.182	0.143	0.439	0.135	0.226
Saline_1-1	0.282115									1.246	0.282	0.347	0.165	0.104	0.156			0.256	0.278	0.191	0.399	1.12	0.143			0.729	0.643	0.109	0.234	0.434	0.36			1.528	0.174	0.742	0.234	6.682	0.964			0.221	1.09	0.36	0.195	0.274	0.317
Saline_1-2	0.184457									1.242	0.217	0.23	0.3	0.169	0.326			0.599	0.195	0.182	0.682	0.104	0.239			0.369	0.221	0.408	0.708	0.195	0.716			0.113	0.13	0.117	0.169	0.161	0.708			0.217	1.055	0.152	0.903	0.33	0.256
Saline_1-3	0.184175									0.313	0.161	0.478	0.217	0.174	0.751			0.347	0.113	0.2	0.256	0.109	0.751			3.283	0.126	0.143	0.109	0.261	0.104			0.369	1.211	0.421	0.187	0.113	0.2			1.819	0.79	0.412	0.109	0.152	1.941
Saline_2-1	0.180436									0.278	0.187	0.122	0.191	1.641	0.217			0.343	0.265	0.204	0.304	0.599	0.682			0.169	0.195	0.261	0.452	0.339	0.569			0.113	0.208	0.356	0.916	0.126	0.152			0.165	0.191	0.656	0.673	0.13	0.265
Saline_2-2	0.153943									0.117	0.439	0.786	0.443	0.243	0.373			0.512	0.261	0.96	0.221	1.481	0.808			0.378	0.399	0.256	0.243	0.182	0.13			0.148	0.2	0.139	0.2	0.126	0.165			0.109	0.439	0.712	0.139	0.213	0.326
Saline_2-3	0.18419									0.343	0.156	0.13	0.208	1.772	0.239			0.234	0.339	1.867	0.122	0.139	0.165			0.13	0.256	0.13	0.217	0.104	0.187			0.104	0.234	0.699	0.217	0.247	0.46			12.74	0.135	0.269	1.372	0.195	0.321
										0.169	0.247	0.161	2.297	0.174	0.478			0.46	1.455	0.66	0.612	0.182	0.204			0.117	0.109	5.692	0.161	0.478	0.243			0.23	0.43	0.326	0.169	0.109	0.921			0.282	0.126	0.365	0.208	0.295	0.174
Figure 4h	Inhibitory DREADD									0.13	0.473	0.122	0.825	0.165	0.234			0.104	0.126	0.604	0.326	1.524	0.169			0.178	0.182	0.239	0.295	0.213	0.139			0.139	0.426	0.113	0.269	0.161	0.716			1.494	0.161	0.152	0.23	0.643	0.564
T14 colocalisation with vGlut1										0.239	0.391	0.13	0.274	0.135	0.252			0.165	0.295	0.226	0.495	0.378	0.243			0.234	0.395	0.221	1.051	0.187	0.313			0.608	0.152	0.3	0.174	0.291	0.226			2.21	0.291	0.226	0.386	0.174	0.964
Animal No/technical replicates	Brain region	Genotype	Coloc							0.634	0.2	0.226	0.122	0.239	0.313			0.117	0.165	2.471	0.499	0.282	1.342			0.217	0.213	0.443	1.628	0.191	0.547			1.025	0.365	0.426	0.126	0.117	0.2			0.135	0.421	0.143	0.317	0.256	0.256
CNO_1-1	M1 layer 5	CNO	1.08765							0.109	1.116	1.785	0.156	0.486	0.308			0.504	0.208	0.334	0.408	0.382	0.33			0.321	0.195	3.326	0.117	0.434	0.543			1.598	0.317	0.595	0.456	0.252	0.23			0.873	0.247	0.43	0.174	0.204	0.287
CNO_1-2	M1 layer 5	CNO	1.59363							0.395	0.274	0.208	0.135	2.44	0.334			0.291	0.117	1.342	0.195	0.634	0.274			0.156	0.104	0.308	0.247	0.178	0.404			0.308	0.478	0.252	0.165	0.126	0.274			1.52	0.347	0.313	0.117	0.304	0.382
CNO_1-3	M1 layer 5	CNO	2.16495							0.213	0.23	0.621	0.187	0.221	0.122			0.109	0.369	0.126	0.165	0.104	0.122			0.417	0.465	1.424	0.109	0.278	1.389			0.712	0.187	1.242	0.221	0.964	0.156			1.207	0.886	0.217	1.033	0.326	0.803
CNO_2-1	M1 layer 5	CNO	1.37131							0.317	0.699	0.104	0.23	0.117	0.465			5.08	0.148	0.365	0.256	0.221	0.369			0.964	0.465	1.281	0.161	0.182	0.525			0.156	0.291	0.109	0.13	0.109	0.117			0.508	0.148	0.308	0.274	0.261	0.426
CNO_2-2	M1 layer 5	CNO	3.23232							0.221	0.2	0.113	0.2	0.881	0.525			0.204	1.099	0.634	0.773	0.139	0.109			1.811	0.716	0.117	0.143	0.408	0.165			0.213	0.135	0.43	0.373	0.308	0.143			0.104	0.122	0.365	0.104	0.161	0.139
CNO_2-3	M1 layer 5	CNO	3.33988							0.352	0.156	0.178	0.282	0.104	0.36			0.221	0.365	0.373	0.178	0.113	0.452			0.439	0.412	0.591	0.239	0.352	0.13			0.143	0.135	0.104	0.208	1.007	1.884			0.352	0.378	0.339	0.204	0.547	0.977
Saline_1-1	M1 layer 5	Saline	2.29475							0.33	0.109	0.135	0.213	0.66	0.13			0.269	0.213	0.122	0.122	0.195	0.551			0.143	0.352	0.104	0.234	0.842	0.23			0.56	0.751	0.274	0.291	0.117	0.161			0.799	0.651	0.109	0.126	0.265	0.703
Saline_1-2	M1 layer 5	Saline	3.81062							0.36	0.421	0.491	0.139	0.161	0.352			0.352	0.291	0.169	0.495	0.109	0.265			0.204	0.408	0.664	0.269	0.33	0.43			0.352	0.122	0.104	0.725	0.208	1.654			0.13	0.412	0.204	0.23	0.369	0.126
Saline_1-3	M1 layer 5	Saline	2.83944							0.187	0.126	0.178	0.122	0.13	0.143			0.195	0.152	0.287	0.378	0.109	1.333			0.274	0.23	0.703	0.417	0.3	0.117			0.135	0.434	0.139	0.712	0.165	0.617			0.156	0.816	0.165	0.226	0.382	0.152
Saline_2-1	M1 layer 5	Saline	2.41031							0.408	0.46	0.256	0.434	0.217	0.234			0.378	0.169	0.968	0.386	0.564	0.656			0.234	0.122	1.181	0.135	0.352	0.213			0.104	0.226	0.122	0.916	0.395	0.126			0.443	0.33	1.55	0.395	0.586	0.773
Saline_2-2	M1 layer 5	Saline	2.30719							0.426	0.265	0.256	0.308	0.143	0.269			0.13	0.339	0.99	0.152	0.165	0.347			0.148	0.169	0.113	0.156	0.252	0.104			0.404	0.243	0.165	0.287	0.295	0.178			0.46	0.287	0.2	0.356	0.213	0.274
Saline_2-3	M1 layer 5	Saline	3.61675							2.553	0.873	0.213	0.321	0.165	0.382			0.486	0.556	0.126	0.165	0.104	0.256			0.773	0.148	1.524	0.152	0.152	1.711			0.113	0.143	0.165	0.182	0.287	0.113			0.495	0.174	0.191	0.994	1.107	0.161
CNO_1-1	Striatum	CNO	1.09384							0.764	0.104	0.738	0.265	0.282	0.234			0.265	0.117	0.208	0.551	0.399	0.117			0.265	0.782	0.33	0.143	0.265	0.295			0.187	0.187	0.113	3.508	0.682	0.617			0.287	0.182	0.399	0.612	0.109	0.156
CNO_1-2	Striatum	CNO	2.22144							0.117	0.126	0.139	0.169	0.313	0.274			0.117	0.113	0.187	0.174	1.077	0.165			0.122	0.686	1.333	0.369	0.143	0.104			0.673	0.204	0.13	0.304	0.143	0.126			0.126	0.447	1.103	0.265	0.109	0.274
CNO_1-3	Striatum	CNO	3.86236							1.268	0.204	0.287	0.321	0.291	0.122			0.217	0.126	0.291	0.708	0.247	0.356			0.473	0.265	0.664	0.53	0.117	0.391			0.708	0.373	0.161	0.278	0.135	0.695			0.152	0.63	0.182	1.706	0.139	0.217
CNO_2-1	Striatum	CNO	5.51416							1.255	0.213	0.156	0.126	0.208	0.156			0.143	0.221	0.182	0.495	0.521	0.256			0.373	0.165	0.247	0.126	0.386	0.139			1.138	0.369	0.3	0.3	0.208	0.169			0.326	0.161	0.143	0.256	0.182	0.252
CNO_2-2	Striatum	CNO	11.694							0.169	0.104	0.122	0.881	0.13	0.174			0.113	0.547	0.269	0.439	0.161	0.109			0.521	0.512	0.63	0.239	0.109	0.182			1.472	0.417	0.252	0.135	0.252	0.148			0.764	1.086	0.56	0.994	0.178	0.399
CNO_2-3	Striatum	CNO	1.64334							0.504	0.482	0.226	0.152	0.117	0.122			0.356	0.564	0.143	0.378	0.287	0.13			0.148	0.221	0.947	0.543	0.117	0.113			0.139	0.56	0.226	0.716	0.122	0.656			0.356	0.274	0.395	0.178	0.569	0.274
Saline_1-1	Striatum	Saline	10.2088							0.343	0.139	0.143	0.126	0.104	0.148			0.204	0.221	0.295	0.33	0.365	0.504			0.117	0.13	0.109	3.647	0.221	0.178			0.812	0.525	0.421	0.169	0.152	0.174			0.156	0.595	0.109	0.465	0.109	0.23
Saline_1-2	Striatum	Saline	4.93631							0.334	0.208	0.23	0.117	0.182	0.456			0.443	0.226	0.148	0.247	0.282	0.517			0.113	0.109	0.295	0.23	0.109	0.117			0.439	0.352	0.261	0.182	0.161	0.169			0.113	0.169	0.46	0.156	0.195	0.278
Saline_1-3	Striatum	Saline	1.91176							0.326	0.213	0.256	0.508	0.161	0.538			0.426	0.282	0.504	0.287	0.287	0.143			0.226	0.378	3.656	0.126	0.252	0.221			0.161	0.191	0.178	0.23	0.109	0.252			0.604	0.308	0.738	0.13	0.734	0.738
Saline_2-1	Striatum	Saline	2.03304							0.143	0.156	0.13	0.373	0.191	0.443			1.046	0.247	0.664	0.386	1.064	0.195			0.586	0.408	0.239	0.282	0.191	0.204			0.195	0.221	0.999	0.122	0.247	0.378			0.208	0.999	0.217	0.417	0.195	0.287
Saline_2-2	Striatum	Saline	2.06022							0.247	0.221	0.104	1.615	0.3	0.187			0.586	0.274	0.113	0.638	0.33	0.76			0.864	0.308	0.543	0.269	0.278	0.491			0.122	0.13	0.543	0.3	0.226	0.365			0.942	0.495	0.156	0.156	0.139	0.169
Saline_2-3	Striatum	Saline	4.08511							1.624	0.113	0.221	0.148	0.165	0.847			0.122	0.69	0.23	0.113	0.265	0.577			0.504	0.33	0.152	0.165	0.191	0.234			3.243	0.756	0.161	0.156	0.195	0.195			0.174	0.282	0.994	0.569	0.66	0.738
										0.135	0.174	0.122	0.412	0.243	0.404			0.156	0.13	0.651	0.187	0.517	1.537			1.129	0.278	0.482	0.135	0.434	0.165			0.13	0.317	0.282	0.234	0.478	0.617			0.274	0.126	0.343	0.573	0.729	1.65
T14 colocalisation with vGlut2										0.439	0.221	0.178	0.104	0.491	0.104			0.551	0.23	0.339	0.482	0.126	0.287			0.308	0.221	0.217	0.161	0.365	0.204			0.36	0.117	0.152	2.21	0.469	0.669			5.367	0.169	0.152	1.194	0.369	0.517
CNO_1-1	Substantia nigra	CNO	20.677							0.825	0.599	0.143	0.109	0.274	0.126			0.204	0.395	0.139	0.122	0.169	0.191			0.239	0.117	0.113	0.174	0.182	0.278			0.213	0.104	0.504	0.287	0.221	0.282			0.122	0.404	0.117	0.13	0.226	0.46
CNO_1-2	Substantia nigra	CNO	8.94673							1.997	0.617	0.282	0.13	0.104	0.178			0.13	0.135	0.46	0.226	0.261	0.295			0.816	0.221	0.156	0.352	0.217	0.174			0.156	0.139	0.504	0.247	0.239	0.404			0.23	0.152	0.122	0.23	0.534	0.191
CNO_1-3	Substantia nigra	CNO	13.2938							0.204	2.827	0.122	0.23	0.161	0.109			0.838	0.69	0.23	0.2	0.139	0.369			0.36	0.208	0.113	0.221	0.208	0.686			0.347	0.13	0.278	0.152	0.13	0.117			0.221	0.89	0.261	0.295	0.239	1.281
CNO_2-1	Substantia nigra	CNO	2.51972							0.803	0.122	0.916	0.243	0.113	0.486			0.187	0.36	0.326	0.221	0.191	0.117			0.295	0.221	0.769	0.182	1.437	0.13			0.148	0.304	0.117	0.33	0.126	0.504			0.191	0.143	0.148	0.174	0.169	0.243
CNO_2-2	Substantia nigra	CNO	17.656							0.382	0.13	0.334	0.252	0.208	0.139			0.143	3.374	0.76	0.195	0.504	0.139			0.326	0.365	0.36	0.165	0.313	0.782			0.161	0.478	0.113	0.139	0.573	0.113			0.491	0.391	0.23	0.113	0.382	0.156
CNO_2-3	Substantia nigra	CNO	11.0478							0.195	0.126	0.174	0.586	0.247	0.182			0.104	0.356	3.756	0.113	0.456	0.2			0.977	0.382	0.343	0.104	0.23	1.572			0.465	0.109	0.564	0.165	0.174	0.677			0.122	0.404	0.699	0.148	0.261	0.43
Saline_1-1	Substantia nigra	Saline	19.0909							0.139	0.447	0.3	0.308	0.382	0.117			0.152	0.569	0.417	0.104	0.23	0.13			0.182	0.334	0.899	0.191	0.938	0.104			0.148	0.104	0.109	0.282	0.126	0.126			0.499	0.13	0.208	0.656	0.187	0.113
Saline_1-2	Substantia nigra	Saline	14.1388							0.221	0.122	0.195	0.122	0.234	0.2			1.29	0.278	0.369	0.243	0.23	0.234			0.13	0.174	0.182	0.538	0.135	0.135			0.182	0.156	0.33	0.104	0.334	0.156			0.278	0.86	0.139	0.33	0.265	0.352
Saline_1-3	Substantia nigra	Saline	13.9884							0.122	0.139	0.386	0.23	0.109	0.456			0.169	0.191	0.213	0.499	0.178	0.278			1.129	0.321	2.505	0.443	0.647	0.417			0.213	0.669	0.122	0.46	0.221	0.13			0.221	1.251	0.135	0.369	0.439	0.321
Saline_2-1	Substantia nigra	Saline	5.51102							0.317	0.178	0.174	0.278	0.191	0.117			1.324	0.104	0.165	0.378	0.148	0.143			0.2	0.165	0.591	0.469	0.113	0.287			0.191	0.117	0.495	0.126	0.104	0.934			0.191	0.586	0.221	1.446	0.343	0.122
Saline_2-2	Substantia nigra	Saline	5.07012							0.517	0.109	0.143	0.204	0.165	0.109			0.321	1.633	0.135	0.3	0.373	0.304			1.237	0.13	0.269	0.23	0.169	0.812			0.304	0.139	0.156	0.261	0.773	1.168			1.233	0.256	0.43	0.195	0.434	0.443
Saline_2-3	Substantia nigra	Saline	3.88585							0.439	0.13	0.317	0.478	0.122	0.174			0.143	0.278	0.716	0.478	1.398	0.347			0.3	0.122	0.313	0.148	0.378	0.339			0.109	0.135	1.016	0.282	0.217	0.139			2.853	0.213	0.139	0.408	1.333	0.226
										0.595	0.104	0.152	0.382	0.109	0.104			0.221	0.243	0.126	0.182	0.139	0.525			0.291	0.256	0.352	0.239	0.126	0.751			0.234	0.113	0.604	0.608	0.148	2.353			1.311	0.352	0.369	0.122	0.256	0.404
										0.643	0.165	0.152	0.178	0.122	0.217			0.182	0.352	0.534	0.547	0.104	0.521			0.339	0.564	0.109	0.482	1.507	0.221			0.135	0.109	0.239	0.491	0.117	0.148			0.599	0.352	0.152	0.386	0.343	0.252
										0.365	0.3	0.161	0.43	1.059	0.191			0.208	0.547	0.143	0.13	0.178	0.135			0.169	0.217	1.068	0.104	0.122	0.408			0.313	0.295	0.113	0.161	0.204	0.156			0.208	0.109	0.881	0.313	0.586	0.382
										0.191	0.56	0.538	0.287	0.174	0.156			0.247	0.13	0.117	0.161	0.156	1.086			1.724	0.321	1.168	0.247	0.504	0.274			0.174	1.589	0.204	0.191	0.191	0.135			0.899	0.456	0.247	0.591	0.321	0.13
										0.161	0.217	0.109	0.139	0.113	0.469			0.161	0.191	0.287	0.426	0.122	0.434			0.547	0.161	0.226	0.169	0.165	0.274			3.161	0.213	0.343	0.256	0.234	0.495			3.973	0.252	0.156	0.395	0.278	0.412
										0.334	0.729	0.148	0.156	0.165	0.135			0.269	0.122	0.239	0.117	0.63	0.265			0.252	0.304	0.287	0.447	0.243	1.229			0.187	0.213	0.104	0.182	0.234	0.278			1.489	0.195	0.399	0.3	0.321	0.517
										0.165	0.308	0.634	0.174	0.278	0.894			0.139	0.191	0.178	0.269	0.282	0.352			0.148	0.951	0.56	0.269	0.104	0.113			0.53	0.317	0.148	0.165	0.234	0.148			0.569	0.525	0.165	0.247	0.148	0.239
										0.208	0.143	0.187	0.378	0.195	0.247			0.169	1.229	0.165	0.56	0.773	0.313			0.13	0.161	0.703	0.2	0.347	0.551			0.117	0.313	0.534	0.291	1.563	0.109			1.051	0.938	0.122	1.767	0.204	0.122
										1.963	0.191	0.126	0.234	0.161	0.252			0.343	1.264	0.504	1.168	0.117	0.161			0.417	0.382	0.36	0.43	0.347	0.756			0.113	0.886	0.43	0.291	0.148	0.469			0.161	0.921	0.204	0.321	0.517	0.278
										0.274	0.126	0.113	0.43	0.521	0.109			0.265	0.178	0.365	0.343	0.33	0.643			0.117	0.261	2.727	0.104	0.104	0.456			0.738	0.395	0.104	0.161	0.925	0.135			0.178	0.412	0.465	0.247	1.112	0.395
										0.208	0.647	0.109	0.204	0.178	0.239			0.148	0.491	0.321	0.169	0.504	0.221			0.165	0.135	0.204	0.208	0.126	0.143			0.117	0.13	0.104	0.287	0.143	0.334			0.122	0.161	0.126	0.122	0.347	0.139
										0.247	0.243	0.156	0.156	0.291	0.104			0.378	0.274	0.226	0.109	0.252	0.716			0.508	0.113	0.243	0.148	0.343	0.234			0.261	0.426	0.343	0.23	0.122	0.269			0.33	0.221	0.13	1.476	0.139	0.104
										0.117	0.252	0.742	0.287	0.239	0.113			0.23	0.256	0.234	0.3	0.109	0.43			0.187	0.265	2.445	0.573	0.117	0.152			1.072	0.352	0.274	0.135	0.399	0.178			0.269	0.169	0.612	0.564	0.13	0.873
										0.143	0.13	0.265	0.265	0.239	0.126			0.213	0.491	0.439	0.769	0.204	0.135			0.161	0.169	0.547	0.243	0.842	0.117			0.439	0.439	0.473	0.148	0.499	0.117			0.117	0.512	0.161	0.534	1.211	0.604
										0.143	0.117	0.482	0.135	0.104	0.204			0.126	0.104	0.191	0.187	0.591	0.122			0.278	0.469	0.287	0.174	1.151	0.947			0.104	0.408	0.13	0.907	0.169	0.295			0.156	0.213	0.234	0.135	0.187	0.247
										0.478	0.847	0.178	0.499	0.126	0.421			0.152	0.156	0.156	0.56	0.591	0.265			0.178	0.143	0.143	0.304	0.104	0.161			0.638	0.109	0.204	0.109	0.421	0.122			0.122	0.278	0.234	0.13	0.404	0.213
										0.782	0.308	0.256	0.13	0.217	0.69			0.109	0.217	0.221	0.751	0.109	0.512			0.352	0.174	5.988	0.13	0.148	0.187			0.109	0.543	0.2	0.152	0.369	0.261			0.217	0.13	0.586	0.291	0.365	0.239
										0.656	0.169	1.337	0.139	0.182	0.182			0.23	0.3	0.686	0.521	0.252	0.499			0.278	0.104	0.386	0.369	0.756	0.226			0.165	0.317	0.274	0.33	0.304	0.221			0.23	0.135	0.33	0.686	0.278	1.685
										0.378	0.122	0.647	0.187	0.204	0.278			0.109	0.104	0.104	0.104	0.395	0.191			0.313	0.217	0.274	0.174	0.412	1.346			0.247	0.169	0.165	0.139	0.182	0.126			0.148	0.243	0.278	0.208	0.36	0.564
										0.239	0.239	0.113	0.999	0.365	0.139			0.161	0.278	0.252	0.577	0.282	0.695			0.174	0.178	0.261	0.13	0.2	0.638			0.109	0.287	0.538	0.3	0.234	0.135			1.025	0.373	0.174	1.016	0.773	0.373
										0.247	0.638	0.13	0.126	0.156	0.347			0.799	2.084	0.169	0.165	0.156	0.36			0.113	0.378	2.87	0.226	0.334	1.342			0.165	0.226	0.317	0.36	4.698	0.321			9.557	0.278	0.161	0.109	0.148	0.139
										0.178	0.139	0.334	0.143	3	0.117			0.104	0.339	0.13	0.152	0.261	0.404			0.599	0.139	0.769	0.152	0.165	0.664			0.643	1.042	1.077	0.152	0.156	0.117			1.12	0.169	1.064	0.208	0.912	2.128
										0.122	0.13	0.291	0.816	0.204	0.187			0.23	0.139	0.504	0.404	0.152	0.304			1.42	0.117	0.13	0.221	0.156	0.369			0.638	0.221	0.343	0.282	0.369	0.109			2.002	0.226	0.182	0.612	0.148	0.287
										0.217	0.165	0.204	0.234	0.178	1.541			0.135	0.178	0.412	0.321	0.504	0.53			1.129	0.178	0.695	0.252	0.356	0.282			0.169	8.762	0.543	0.113	0.23	0.143			0.69	0.109	0.204	0.135	0.148	0.638
										0.135	0.13	0.256	0.234	0.269	0.973			0.122	0.452	0.221	0.156	0.261	0.512			0.504	0.3	0.156	0.156	0.577	0.152			0.486	0.23	0.104	0.799	0.148	0.53			0.673	0.122	0.152	0.278	0.508	0.152
										0.321	0.369	0.486	0.43	0.161	0.156			0.256	0.421	0.104	0.447	1.038	0.934			0.165	0.234	0.278	0.256	1.745	1.819			0.269	0.365	0.968	0.122	0.812	0.187			0.942	0.243	0.178	1.025	0.217	0.109
										0.347	0.599	0.191	0.113	2.432	0.204			0.278	0.13	0.13	0.538	0.104	0.113			0.486	0.195	0.126	0.33	0.156	0.135			0.894	0.452	0.747	0.13	1.62	0.165			0.3	1.155	0.269	0.117	0.695	0.369
										0.156	0.391	0.113	0.53	0.109	0.195			0.412	1.533	0.208	0.152	0.139	0.169			0.417	0.113	0.825	0.156	0.2	0.439			0.126	0.213	1.138	0.113	0.113	0.143			0.304	0.538	1.007	0.447	0.282	0.143
										0.178	0.499	6.114	1.91	0.2	0.261			0.174	0.465	0.104	0.695	0.43	0.868			0.274	0.169	0.182	0.117	0.117	0.287			0.339	0.365	0.274	0.404	0.434	2.115			0.434	0.156	0.278	0.174	0.139	0.864
										0.126	0.226	1.394	0.135	0.2	2.223			2.119	0.217	0.243	0.291	0.317	0.877			0.213	0.33	1.737	0.182	0.291	0.777			0.204	0.313	0.148	0.187	0.104	1.059			0.239	0.447	2.323	0.408	0.426	0.373
										0.161	0.104	0.13	0.221	0.113	0.756			0.126	0.269	0.53	0.391	0.117	0.434			0.113	0.213	0.139	0.326	0.317	0.295			0.104	0.213	0.148	0.104	0.113	0.139			1.068	0.317	0.104	2.874	0.417	0.977
										0.352	0.591	0.46	0.868	0.135	0.117			0.321	0.13	0.308	0.304	0.143	0.217			0.174	0.126	0.191	0.278	0.122	0.769			0.716	0.247	0.43	0.365	0.247	0.126			0.308	0.148	0.135	0.13	0.122	0.321
										0.326	0.135	0.174	0.148	0.143	0.208			0.135	1.298	0.304	0.356	0.143	0.434			0.13	0.386	0.612	0.109	0.139	3.378			0.986	0.382	0.265	1.029	0.191	0.135			0.33	1.077	1.081	0.538	0.604	0.482
										0.799	1.363	0.382	0.295	0.113	0.399			0.326	0.282	0.391	0.239	0.169	0.664			0.686	0.2	0.491	0.113	0.365	0.104			0.221	0.165	0.117	0.152	0.304	0.269			1.402	0.912	0.261	0.443	1.164	0.769
										0.152	0.408	0.369	0.221	0.156	0.256			1.368	1.072	0.13	0.204	0.13	0.182			0.373	0.165	3.469	0.551	0.269	0.187			0.143	0.156	0.208	0.195	0.261	1.22			0.382	0.36	0.855	0.508	0.2	0.295
										0.117	0.156	0.122	0.135	0.152	0.816			0.656	0.751	0.521	0.373	0.217	0.291			0.786	0.669	0.152	0.269	0.695	0.208			0.122	1.359	0.36	0.195	0.109	0.782			0.261	0.382	0.234	0.782	1.033	0.282
										1.146	0.308	0.842	0.139	0.478	0.243			0.408	0.126	0.152	0.152	0.2	0.23			0.221	0.89	0.191	0.269	0.117	0.3			2.327	0.369	1.915	0.443	1.246	0.274			0.152	0.721	0.195	0.491	0.343	0.217
										0.23	0.109	0.334	0.135	0.399	0.23			0.23	0.113	0.174	0.104	0.213	0.408			0.161	0.139	0.187	0.339	0.239	0.53			0.113	0.204	0.2	0.2	0.369	0.195			0.139	0.204	0.208	0.491	0.321	0.104
										0.252	0.178	0.139	0.287	0.339	0.512			0.873	0.113	0.143	0.122	0.165	0.247			0.239	0.174	0.148	0.117	0.135	2.254			0.148	0.326	0.256	0.89	7.855	0.252			0.417	0.386	0.287	0.23	0.139	0.994
										0.195	0.261	0.751	0.152	0.373	0.955			0.135	0.525	1.207	0.2	0.76	0.404			0.278	0.139	1.819	0.161	0.213	0.66			1.064	0.391	0.634	0.126	0.174	0.239			0.113	0.291	0.321	0.825	0.152	0.204
										0.169	0.221	0.317	0.855	0.104	0.556			0.981	0.195	0.716	0.191	0.195	0.152			0.165	0.135	0.89	0.156	0.239	0.499			0.195	0.226	0.682	0.104	0.269	0.2			0.213	0.221	0.347	0.156	0.139	0.525
										0.226	1.442	0.148	0.473	0.174	0.378			0.287	0.143	0.109	0.356	0.604	0.109			0.204	2.427	0.851	0.143	0.512	2.028			0.217	0.321	0.174	0.308	0.195	0.122			0.556	1.594	0.226	0.708	0.135	0.274
										0.156	0.139	0.221	0.365	0.152	0.152			0.182	0.2	0.669	0.873	0.13	0.213			0.165	0.104	0.556	1.732	0.247	0.486			0.113	0.942	0.3	0.135	0.247	0.517			0.165	0.204	0.252	0.252	1.203	0.243
										0.577	0.686	0.456	0.126	0.165	0.208			0.334	0.439	0.152	2.479	0.104	0.521			0.113	0.104	0.135	0.599	0.182	0.421			0.113	0.881	0.122	0.226	0.122	0.269			0.725	0.894	1.342	0.395	0.143	0.382
										0.404	0.135	0.243	0.3	0.317	0.56			0.135	0.165	0.117	0.122	0.339	0.165			0.412	0.104	0.456	0.239	0.152	0.143			0.321	0.113	1.19	0.226	0.165	0.274			5.401	0.117	0.343	0.886	0.187	0.599
										0.234	0.326	0.282	0.261	0.577	0.478			0.122	0.334	0.291	0.33	0.113	0.165			0.634	0.386	0.113	0.113	0.508	0.434			0.221	0.13	0.36	0.148	0.195	1.481			0.109	0.113	0.191	0.36	0.721	0.612
										0.326	0.213	0.278	0.161	0.178	0.452			0.708	0.391	0.925	0.187	0.486	0.482			0.226	0.126	0.656	0.221	0.122	0.599			0.135	0.213	0.104	0.122	0.156	0.113			0.113	0.208	0.269	0.625	0.651	0.343
										0.195	0.577	0.213	0.695	2.362	0.651			0.252	0.161	0.434	0.287	0.126	0.326			0.261	0.165	0.178	0.139	0.556	0.829			0.356	0.152	0.23	0.274	0.386	0.821			0.373	0.308	0.265	0.621	0.122	0.473
										0.334	0.156	0.178	0.13	0.321	0.356			0.126	0.152	0.295	0.122	0.2	0.104			0.234	0.109	0.148	0.247	0.122	0.378			0.287	0.256	0.643	0.139	0.195	0.195			0.182	0.13	0.182	0.152	0.261	0.504
										0.247	0.977	0.599	0.521	0.334	0.643			0.2	0.256	0.23	0.208	0.113	0.53			0.282	0.404	0.174	0.117	0.378	0.317			0.143	0.139	0.191	0.178	0.182	0.399			0.239	0.282	0.234	0.512	0.421	0.534
										0.148	0.313	0.265	0.226	0.195	0.352			0.269	0.152	0.13	0.33	0.187	0.265			0.104	0.226	0.347	0.23	0.143	0.352			0.651	0.169	0.347	0.33	0.282	0.104			0.339	0.165	0.647	0.13	0.239	0.512
										0.139	0.712	0.161	0.169	0.269	0.447			0.109	0.326	0.656	0.278	0.182	0.143			0.725	0.304	0.182	0.113	0.525	0.391			1.311	0.135	0.36	0.243	0.13	0.148			0.512	0.256	0.195	0.278	0.373	0.465
										0.677	0.369	0.395	0.139	0.191	1.172			0.122	0.595	0.109	0.165	0.117	0.23			0.139	0.113	0.703	0.13	0.156	0.161			2.379	0.187	0.356	0.139	0.117	0.326			0.282	0.191	0.187	0.187	0.356	0.369
										0.634	0.13	0.126	0.234	0.169	1.55			0.139	0.139	1.963	0.417	0.508	0.217			0.23	0.165	0.447	0.152	0.334	0.243			0.304	0.434	0.534	0.113	0.191	0.109			0.291	0.521	0.187	0.178	0.543	0.156
										0.265	0.855	0.569	0.126	0.243	0.76			0.221	8.545	0.243	0.456	0.152	0.204			0.195	0.886	0.156	0.178	0.148	0.161			1.355	0.816	0.13	0.239	0.104	0.109			0.378	0.113	0.356	0.148	0.608	0.139
										0.269	0.182	0.122	0.165	0.152	0.417			0.135	0.838	0.156	0.669	1.871	0.195			0.156	0.117	1.876	0.117	0.122	0.295			0.226	0.165	0.256	0.117	0.135	0.265			0.104	0.282	0.317	0.2	0.656	0.148
										0.842	0.104	0.139	0.33	0.104	0.178			0.747	0.13	0.139	0.404	0.113	0.321			1.468	0.521	0.838	0.161	0.469	1.103			0.156	0.734	0.152	0.182	0.508	0.104			0.234	1.29	0.265	0.269	0.126	0.117
										0.135	0.122	0.3	0.934	0.274	0.274			0.187	2.214	0.161	0.117	0.473	0.369			0.308	0.208	0.564	0.165	0.178	0.304			0.135	0.187	0.113	0.478	0.213	0.191			0.677	0.156	0.478	0.104	0.126	0.256
										0.247	0.109	0.156	0.278	0.221	0.122			0.599	0.291	0.217	0.274	0.148	0.234			0.308	0.46	0.517	0.117	0.491	0.169			0.169	1.433	0.195	0.122	0.152	0.213			0.942	1.172	0.252	0.104	0.291	0.573
										0.247	0.391	0.135	0.174	0.139	0.352			0.469	0.404	0.148	0.234	0.443	2.067			0.174	0.178	0.421	0.482	0.352	0.399			0.13	0.426	0.13	0.191	0.221	0.217			0.399	0.99	0.543	0.148	0.122	0.3
										0.647	0.56	0.799	0.191	0.165	0.109			0.252	0.226	0.439	0.399	0.208	0.369			0.391	0.352	0.178	0.182	0.434	0.321			0.152	0.23	0.851	0.321	0.469	0.782			0.547	0.313	0.79	0.274	0.265	0.426
										0.412	0.838	0.195	0.243	0.204	0.469			0.378	0.838	0.412	0.148	0.234	0.907			1.997	0.356	0.13	0.152	0.478	0.504			0.651	0.187	0.929	0.117	0.113	2.097			0.595	0.612	0.816	0.517	1.164	0.43
										0.261	0.23	0.178	0.208	3.513	0.347			0.109	0.317	1.398	0.964	0.564	0.56			1.689	0.104	5.588	0.434	0.174	0.23			0.43	0.269	0.269	0.156	0.135	0.491			0.117	0.261	0.79	0.812	0.234	1.967
										0.221	0.178	0.217	0.3	0.308	0.195			0.122	0.204	0.161	0.135	0.673	0.725			0.321	0.104	0.534	0.43	0.43	0.551			0.104	0.135	0.868	0.265	0.269	0.282			0.169	0.239	0.473	0.213	1.055	0.352
										0.252	0.104	0.182	0.165	0.369	0.139			0.321	0.217	0.104	0.143	0.174	0.117			0.135	0.404	0.647	0.126	0.247	0.195			0.109	0.564	0.148	0.204	0.208	1.594			0.143	0.252	0.213	1.329	0.821	0.439
										0.113	0.169	0.873	0.439	0.178	0.412			2.21	2.071	0.126	1.12	0.23	0.247			9.822	0.156	0.113	0.165	0.204	1.059			0.347	0.547	0.139	0.647	0.53	0.669			0.126	0.287	0.3	0.178	0.265	0.434
										0.547	0.252	0.169	0.2	0.117	0.382			0.769	0.447	0.395	0.508	0.886	0.126			0.252	0.2	0.521	9.943	0.208	0.899			0.261	0.182	0.769	0.208	1.046	0.165			0.117	0.634	0.234	0.265	0.647	0.269
										0.13	0.169	0.156	0.191	0.243	0.495			0.191	0.122	0.117	0.352	0.247	0.221			0.261	0.204	0.174	0.113	0.525	0.217			0.135	0.508	2.696	2.744	0.165	0.135			0.326	0.395	0.491	0.126	0.881	0.208
										0.834	0.742	0.126	0.161	0.148	0.213			0.187	1.251	0.243	0.404	0.148	0.373			0.725	0.204	3.018	0.278	0.113	0.556			0.621	0.686	0.174	0.221	0.321	0.213			1.094	0.508	0.434	0.408	0.208	0.677
										0.473	2.115	0.2	0.152	0.269	0.13			0.2	0.117	0.152	0.304	0.617	0.3			0.291	0.226	0.378	0.139	0.317	0.999			0.412	0.491	1.046	0.256	0.104	0.538			0.465	0.591	0.234	0.178	0.656	1.133
										0.139	0.139	1.185	0.842	0.139	0.213			0.213	0.213	0.139	0.443	0.122	0.208			0.751	0.365	0.473	0.347	0.247	0.117			1.025	0.243	0.439	0.117	0.143	0.66			1.546	0.135	0.495	0.66	0.612	0.187
										0.195	0.304	0.117	0.109	0.156	0.604			0.773	0.191	3.005	0.339	0.36	0.126			0.452	1.624	0.221	0.161	0.386	0.591			0.747	3.083	0.195	0.148	1.09	0.243			0.408	0.999	0.512	0.582	0.13	0.317
										1.498	0.191	0.321	0.169	0.169	0.213			0.247	1.19	0.122	0.369	0.135	0.23			0.139	0.187	0.352	0.295	0.556	0.217			0.148	0.391	0.113	1.346	0.165	0.187			0.165	0.182	0.174	0.651	0.321	0.191
										0.243	1.281	0.261	0.104	0.122	4.707			0.117	0.126	0.417	0.986	0.178	0.252			1.372	0.373	0.382	0.122	0.304	0.182			0.274	0.412	0.135	0.412	0.152	0.143			0.399	0.252	0.452	0.304	0.295	0.152
										0.452	0.104	0.13	0.226	0.143	1.68			0.234	0.161	0.152	0.36	0.191	0.174			0.165	0.2	0.122	0.182	0.152	0.447			0.356	0.169	0.204	0.482	0.291	0.96			0.478	0.373	0.182	1.072	0.178	0.677
										0.213	1.12	0.143	0.113	0.135	0.169			0.907	0.738	0.256	0.161	0.217	0.538			0.182	0.217	0.148	0.135	0.178	1.567			1.337	0.308	0.586	4.403	0.182	0.156			2.796	0.452	0.378	0.386	0.365	0.551
										0.117	0.261	0.113	0.169	0.247	0.265			0.23	1.094	0.109	2.097	0.521	0.3			0.543	0.156	0.13	0.169	0.243	0.182			0.152	1.116	0.321	0.104	0.139	0.139			0.851	0.751	0.208	0.221	0.434	0.86
										0.339	0.821	0.608	0.174	0.143	0.204			0.269	0.135	0.122	0.504	0.23	0.386			0.2	0.808	0.69	0.104	0.187	0.521			0.126	0.243	0.13	0.274	0.343	0.217			0.256	0.495	0.291	0.86	0.256	0.564
										1.537	0.482	0.234	0.625	0.139	0.356			0.152	0.113	0.104	0.239	0.13	0.334			0.143	0.369	0.156	0.182	0.148	0.148			0.23	0.13	0.208	0.2	0.317	0.365			0.23	0.925	0.13	0.33	0.126	0.247
										0.174	0.135	0.239	0.104	1.602	0.104			0.486	0.117	0.208	0.148	0.608	0.782			0.161	0.525	0.156	0.291	1.524	0.391			0.169	0.282	0.2	0.226	0.135	0.326			0.143	0.412	0.139	1.633	0.252	0.174
										0.152	0.169	0.343	0.247	0.165	0.161			0.165	0.334	0.204	0.747	0.143	0.195			0.182	0.443	0.46	0.156	0.13	0.204			0.165	0.161	0.208	0.208	0.122	0.143			0.122	0.408	0.247	0.33	0.369	1.038
										0.2	0.304	0.139	0.109	0.156	0.234			0.617	0.265	0.117	0.295	0.3	0.104			6.873	0.117	0.677	0.234	0.412	1.207			1.333	0.382	0.169	0.113	0.117	0.109			0.217	0.339	0.104	0.321	0.421	0.234
										0.135	0.682	0.117	0.122	2.214	0.182			0.291	0.625	0.456	0.2	0.156	2.757			0.577	0.156	0.252	0.812	1.346	0.825			0.955	0.756	0.156	0.439	0.221	0.751			0.352	0.274	1.776	0.122	0.443	0.756
										0.469	0.195	0.994	0.165	0.13	0.274			0.221	1.268	0.426	0.135	0.808	0.169			0.165	0.308	2.392	0.117	0.148	0.13			0.473	0.152	0.182	0.473	0.195	0.595			0.139	0.525	0.313	0.556	0.564	0.23
										0.239	0.378	0.208	0.104	0.152	0.63			0.504	1.103	0.356	0.855	0.169	0.408			0.742	0.148	0.152	0.139	0.386	0.126			0.187	0.109	0.261	0.3	0.113	0.221			0.169	0.742	0.53	0.382	0.812	0.877
										0.265	0.148	0.109	0.161	0.182	0.148			0.104	0.638	0.148	0.265	0.117	0.795			0.169	0.161	0.834	0.178	0.278	0.46			3.899	0.226	0.174	0.13	0.408	0.412			0.66	0.339	0.122	0.169	0.143	0.182
										0.117	0.122	0.156	0.143	0.239	0.365			0.873	0.469	0.234	0.161	0.113	0.369			0.117	0.208	0.261	0.139	0.3	0.226			0.113	0.104	0.334	0.126	0.456	0.373			4.698	1.224	0.269	0.265	0.447	0.321
										0.3	0.46	0.317	0.33	0.104	0.577			0.508	1.272	0.369	0.378	0.556	0.104			0.187	0.686	0.382	0.117	0.274	0.608			0.174	0.174	0.234	0.104	0.256	0.469			0.143	0.395	0.473	0.234	0.226	0.139
										0.499	0.139	0.156	0.478	0.187	0.234			0.282	0.165	0.634	0.725	0.109	0.139			0.295	0.252	0.769	0.491	0.187	0.634			0.347	0.174	0.226	0.195	0.104	0.656			0.417	0.79	0.252	1.255	0.221	0.226
										0.148	0.2	0.399	0.152	2.783	0.174			0.256	0.556	0.109	0.625	0.126	0.156			0.109	0.239	0.313	0.143	0.352	0.113			0.169	0.491	0.365	0.916	0.599	0.239			0.113	0.282	1.389	0.382	0.317	0.252
										0.36	0.221	1.702	0.13	0.295	0.174			0.747	1.055	0.126	0.104	0.148	0.165			2.379	0.122	0.174	0.226	0.195	0.169			0.391	0.213	0.412	0.213	0.256	0.104			0.104	0.382	0.408	0.234	0.399	0.213
										0.161	0.113	0.174	0.139	0.182	0.295			0.404	0.139	0.899	0.126	0.252	0.847			0.113	0.551	0.126	0.204	0.104	0.135			0.104	0.577	0.126	0.664	0.152	0.113			0.126	1.259	0.352	0.287	0.673	0.3
										0.265	0.226	0.152	0.126	0.291	0.465			0.486	0.508	2.049	0.117	0.191	0.395			0.868	0.352	0.178	0.139	0.395	0.117			0.135	0.313	0.695	0.135	0.156	0.855			0.117	0.664	1.016	0.208	0.33	0.261
										0.113	0.404	0.786	0.23	0.13	0.638			0.156	0.139	0.907	0.53	0.139	0.156			0.23	0.313	0.187	0.399	0.439	0.13			0.204	0.321	0.191	0.274	0.217	0.96			0.265	0.682	0.534	0.169	0.274	0.395
										0.521	0.265	1.68	0.104	1.112	0.226			0.234	0.104	0.365	1.932	0.165	0.89			0.23	0.256	1.055	0.23	0.386	0.169			0.295	1.75	0.208	0.117	0.204	3.131			0.699	0.234	0.465	0.178	0.148	0.582
										0.56	0.139	0.161	1.242	0.599	0.404			0.113	0.495	0.417	2.371	0.808	0.156			0.204	0.234	0.243	2.293	0.295	0.161			0.139	0.135	1.472	0.174	0.239	0.178			0.104	0.109	0.234	0.178	0.617	0.543
										0.23	0.148	0.3	0.109	0.113	0.104			0.43	0.104	0.208	0.265	0.174	0.174			0.169	0.122	0.2	0.113	0.13	0.369			0.504	0.122	0.33	0.117	0.156	0.109			0.243	0.187	0.2	0.109	0.356	0.291
										0.148	0.122	0.13	1.112	0.191	0.191			0.169	0.104	0.217	0.113	0.2	0.308			0.295	0.261	0.404	0.452	0.143	0.169			0.104	0.148	0.139	0.265	0.139	0.156			2.987	0.274	0.799	0.135	0.491	0.352
										0.716	0.187	0.334	0.113	0.2	0.408			0.178	0.243	0.317	0.313	0.182	0.729			0.573	0.234	0.13	0.452	0.426	0.143			0.135	0.213	0.122	0.213	0.139	0.217			0.456	0.126	0.143	0.161	0.104	0.23
										0.986	0.104	0.195	0.204	0.122	0.742			1.663	0.117	0.23	10.139	0.104	0.304			0.482	0.604	0.534	3.217	0.13	0.213			0.278	0.109	0.113	0.165	0.143	0.426			0.152	0.239	1.594	0.313	0.53	0.33
										0.265	0.352	0.204	0.274	0.148	0.104			0.69	0.447	0.282	0.204	0.117	0.182			0.23	0.122	0.586	0.178	0.104	3.526			0.165	1.437	0.143	0.33	0.221	0.109			0.156	0.482	0.109	0.313	0.169	0.764
										0.66	0.117	0.161	0.126	0.295	0.269			0.326	2.505	1.316	0.625	0.321	0.23			0.126	0.104	0.135	0.352	0.217	0.217			0.178	0.217	0.334	0.135	0.252	0.135			0.851	0.208	0.204	0.46	0.742	0.178
										0.347	0.265	0.204	0.399	0.339	0.356			2.128	1.32	0.291	0.265	0.113	0.135			0.252	0.165	0.591	0.217	0.495	0.53			0.204	0.521	0.226	0.287	0.347	0.13			0.347	0.234	0.165	0.122	0.269	0.352
										0.226	0.304	0.36	0.135	0.208	0.217			0.56	0.135	0.491	0.182	0.247	0.712			0.942	0.343	0.156	0.265	0.139	0.135			0.191	0.334	0.117	0.117	0.243	0.269			0.256	1.046	0.308	0.456	0.647	0.339
										0.239	0.46	0.13	0.161	0.156	0.174			0.148	0.122	0.148	0.226	0.117	0.13			0.287	0.178	0.122	0.113	0.239	0.161			0.221	0.308	0.195	0.126	0.239	0.113			0.269	0.504	0.274	0.122	1.22	0.86
										0.139	0.213	0.525	0.104	0.104	0.682			0.109	0.174	0.143	0.165	0.178	0.178			0.182	0.208	0.104	0.256	0.143	0.417			0.365	1.151	1.003	0.148	0.287	0.178				0.695	1.211	1.09	0.148	0.169
										0.135	0.178	0.33	0.165	0.126	1.12			0.139	0.139	0.139	0.525	0.417	0.256			0.864	0.651	0.139	0.365	0.152	0.591			0.204	0.265	0.13	0.109	0.2	0.187				0.148	0.617	0.734	0.109	1.893
										0.313	0.243	0.586	0.113	0.226	0.808			0.373	0.53	0.738	1.463	0.135	0.109			0.126	0.226	0.347	0.148	0.191	0.317			3.495	0.148	0.512	0.152	0.169	0.148				0.274	0.126	0.382	0.182	0.725
										0.573	0.556	3.391	0.221	0.161	0.135			0.117	0.148	1.007	0.716	0.152	0.504			0.126	0.126	0.247	2.019	0.33	0.13			0.278	0.174	0.204	0.226	0.169	0.13				1.072	0.287	2.31	0.252	0.538
										0.161	0.104	0.486	0.365	0.109	0.117			0.347	0.313	0.721	0.2	0.469	0.53			0.187	0.109	0.2	0.122	0.295	0.287			0.104	0.3	0.447	0.195	0.156	0.148				1.42	0.104	0.36	0.113	0.221
										0.152	0.469	0.247	0.395	0.478	0.334			0.117	0.808	0.356	0.161	0.469	0.434			0.921	0.104	0.122	0.204	0.135	0.117			0.152	0.269	0.113	3.265	0.256	0.2				0.886	0.243	1.164	0.204	0.113
										0.386	0.169	0.174	0.174	0.252	0.113			0.373	0.113	0.104	0.261	0.152	0.278			0.243	1.09	0.195	0.221	1.264	0.187			0.117	0.13	0.226	0.126	0.274	0.499				0.373	0.208	0.66	0.295	1.637
										0.187	0.208	0.109	0.517	0.139	0.221			0.356	0.182	0.109	0.104	0.234	4.108			1.45	12.713	0.191	0.265	0.226	0.851			0.525	0.321	0.122	0.282	0.135	0.291				0.326	0.204	0.161	0.113	0.313
										0.117	0.408	0.582	0.664	0.339	0.126			0.356	0.478	0.265	0.287	0.282	0.104			0.782	0.682	0.369	0.187	0.221	0.13			0.339	0.13	0.169	0.178	0.187	0.139				0.491	0.182	0.265	0.243	0.148
										0.261	0.152	0.282	0.174	0.148	0.117			0.33	0.13	1.237	1.203	0.334	0.343			0.408	1.55	0.2	0.182	0.33	0.152			0.226	0.547	0.304	0.174	0.33	0.187				0.126	0.356	0.152	0.617	0.208
										0.551	0.213	0.187	2.992	0.135	0.399			0.321	0.117	0.122	0.126	0.881	0.165			0.156	0.104	0.434	0.36	0.373	0.352			0.117	0.195	0.113	0.122	0.356	0.152				0.182	0.239	0.178	0.2	0.33
										0.126	0.208	0.321	0.252	0.139	0.187			0.426	0.148	0.204	0.174	0.113	0.491			0.434	0.382	0.217	0.143	0.135	0.169			0.104	0.3	0.109	0.343	0.182	0.113				0.465	0.808	0.265	0.152	0.287
										0.343	0.191	0.139	0.287	0.386	0.308			0.178	0.708	0.122	0.373	0.269	0.378			0.703	1.255	0.213	0.252	0.169	0.182			0.782	0.686	0.703	0.109	0.499	0.122				0.178	0.608	0.161	0.208	0.504
										0.947	5.067	0.208	0.647	0.104	0.326			0.452	0.816	0.577	0.243	0.234	2.119			0.104	0.122	0.478	0.274	0.139	1.437			0.13	0.113	0.447	0.2	0.725	0.178				0.113	0.278	0.217	0.942	0.308
										0.321	0.595	0.2	0.287	0.13	0.842			0.534	0.938	0.174	0.152	0.117	0.239			0.886	0.577	0.195	0.239	0.187	0.139			0.104	0.925	0.313	0.343	0.243	0.239				0.673	1.997	0.547	0.287	0.217
										0.169	0.421	0.217	0.291	0.174	0.117			0.404	0.148	0.156	0.295	0.295	0.247			0.825	0.191	0.243	0.174	0.317	0.152			0.135	0.265	0.339	0.226	0.326	0.478				0.369	0.122	0.265	0.287	0.13
										0.278	0.187	0.677	0.612	0.113	0.174			0.261	0.117	0.13	0.239	0.538	0.816			0.126	0.165	0.109	0.903	0.156	0.156			0.295	0.122	0.126	0.63	0.169	0.117				0.269	0.421	0.742	0.217	0.894
										0.182	0.612	0.321	0.104	0.178	0.53			0.152	0.152	0.126	0.13	0.135	0.452			0.208	0.104	0.122	0.382	0.126	0.551			1.29	0.334	0.386	0.122	0.109	0.304				0.161	0.148	0.651	0.751	1.294
										0.287	0.517	0.117	0.395	0.191	0.13			0.239	0.182	0.152	0.13	0.326	0.317			0.287	0.156	0.169	0.178	0.269	0.247			0.269	0.617	0.378	0.395	0.708	0.169				0.677	0.117	1.285	0.143	0.182
										0.152	0.313	0.417	0.104	1.663	0.634			2.245	0.282	0.213	0.104	0.204	0.187			0.182	0.143	0.2	0.217	0.126	0.69			0.161	0.512	0.23	0.169	0.152	0.191				1.033	0.256	0.247	0.838	0.208
										1.12	0.169	0.169	0.543	0.243	0.252			0.122	2.345	0.122	0.53	0.99	0.217			0.113	0.695	0.352	0.334	1.003	0.239			0.43	0.143	0.169	0.334	0.33	0.321				1.038	0.178	0.122	0.13	0.135
										0.191	1.133	0.204	0.265	0.113	0.287			0.104	0.126	0.117	0.122	0.491	0.291			0.104	0.104	0.495	0.169	0.256	0.148			0.122	0.23	1.007	0.608	0.109	0.152				0.56	0.169	0.352	0.447	0.3
										0.165	0.195	0.252	0.256	0.182	0.169			0.473	0.282	0.126	0.239	0.326	0.269			0.964	1.185	1.654	0.204	0.217	0.365			0.855	0.191	0.278	0.135	0.417	0.36				0.243	0.391	0.261	0.122	0.313
										0.486	0.764	0.135	0.243	0.161	0.156			0.274	0.508	0.23	0.139	0.339	0.148			1.55	0.109	0.152	0.217	0.182	0.135			0.122	0.295	0.104	0.269	0.13	0.182				0.334	0.317	0.417	0.143	0.122
										0.143	0.178	0.478	0.326	0.239	0.278			0.495	0.999	0.221	0.308	0.465	0.36			0.13	0.756	0.126	1.541	1.042	0.178			0.104	0.873	0.317	0.23	0.143	0.117				0.313	0.56	0.226	0.13	0.534
										0.109	0.786	0.343	0.278	0.46	0.769			0.352	0.135	0.161	0.291	0.113	0.981			1.737	0.256	0.69	0.256	0.113	0.148			0.165	0.512	1.046	0.13	0.191	0.195				0.643	0.217	0.369	0.36	0.169
										0.352	0.265	0.452	0.243	0.247	1.103			0.174	0.612	0.23	0.156	0.716	0.621			0.525	0.104	0.226	0.174	0.278	0.109			0.243	0.117	0.239	0.156	0.113	0.204				0.291	0.187	0.803	0.595	0.769
										1.689	0.417	0.708	0.33	0.291	0.113			1.259	0.347	0.373	0.117	0.178	0.3			0.282	0.169	0.191	0.66	0.139	0.2			0.23	0.152	0.113	0.191	1.329	0.291				0.395	0.456	0.404	0.109	0.139
										0.109	0.278	0.443	0.221	0.174	0.551			0.143	0.122	0.161	0.139	0.204	0.161			0.169	2.983	0.469	0.126	0.165	0.122			0.417	0.373	0.313	0.113	0.76	0.161				0.104	0.234	0.213	0.274	0.308
										0.208	0.308	0.334	0.182	0.551	1.368			0.352	0.234	0.221	0.304	0.161	1.29			0.109	0.699	0.217	0.221	0.625	0.174			0.482	0.391	0.599	0.139	0.317	0.317				0.252	1.029	0.117	0.252	0.326
										0.135	0.977	0.109	0.195	0.221	0.182			0.143	1.185	0.113	0.708	0.113	0.456			0.3	0.187	0.269	0.182	2.249	0.169			0.213	0.117	0.174	0.195	0.334	0.178				0.139	0.326	0.117	0.508	0.148
										0.13	0.942	1.237	0.864	0.221	0.282			0.143	0.156	0.426	0.113	0.313	0.165			0.287	0.352	0.291	0.274	0.139	2.232			0.517	0.143	1.172	0.143	0.356	0.122				0.113	0.521	0.417	0.339	0.495
										0.148	0.391	0.265	0.182	0.36	0.122			0.139	0.208	0.165	0.334	0.117	0.204			1.837	0.291	0.347	0.369	0.2	0.195			0.104	0.265	0.491	0.195	0.382	0.152				0.174	0.204	0.3	0.178	0.165
										0.143	0.36	0.161	0.495	0.182	0.417			0.795	0.777	0.195	0.556	3.252	0.395			0.551	1.255	0.152	0.408	0.756	0.582			0.612	2.931	0.382	0.239	0.604	0.104				0.274	0.217	2.636	0.673	0.465
										0.265	0.43	0.191	0.239	0.113	0.295			1.138	0.282	0.165	0.195	0.816	0.512			0.174	0.369	0.174	0.2	0.356	0.334			0.795	0.586	0.599	0.143	0.143	0.169				0.326	0.13	0.599	0.243	0.634
										0.278	0.517	0.469	0.23	0.109	0.135			0.343	0.122	0.156	0.317	0.443	0.148			0.33	0.686	0.152	0.534	0.221	0.265			0.187	0.221	0.334	0.117	0.269	0.343				0.187	0.221	0.239	0.365	0.404
										1.02	0.104	0.182	0.504	0.208	1.12			0.76	0.226	0.287	0.187	0.278	0.139			0.538	0.2	0.612	0.143	0.63	0.156			0.412	0.23	1.055	0.495	0.13	0.373				0.521	0.378	0.591	0.556	0.334
										0.274	0.321	0.265	0.495	0.187	2.579			0.217	0.2	0.152	0.478	0.412	0.899			1.572	0.109	0.295	3.877	0.295	0.829			0.604	0.447	0.256	0.109	0.152	0.113				0.165	0.113	0.456	0.586	0.152
										0.53	0.165	0.291	0.282	0.148	0.234			0.208	0.947	0.13	0.994	0.109	0.473			0.36	0.104	0.195	0.135	0.412	0.152			0.304	0.252	0.274	0.278	0.465	0.165				0.13	0.564	0.122	1.559	0.352
										0.109	0.23	0.399	0.117	0.126	0.317			0.182	0.126	0.582	0.148	0.178	0.113			0.274	0.508	0.621	0.217	0.161	0.412			0.994	0.495	0.36	0.122	0.239	0.187				0.378	0.191	0.504	0.386	0.139
										0.243	0.169	0.152	0.191	0.13	0.664			0.104	0.365	0.508	0.113	0.156	0.104			0.13	0.143	0.391	0.161	0.122	0.634			0.109	0.269	0.182	0.265	0.53	0.117				0.261	0.243	0.465	0.452	0.46
										0.282	0.538	1.168	0.208	0.356	0.499			0.139	0.152	0.187	0.881	0.148	0.126			0.148	0.564	0.686	0.104	0.46	0.117			0.373	0.43	0.664	0.634	0.378	0.252				0.148	0.122	0.343	0.808	0.213
										0.313	0.239	0.651	0.2	0.117	0.117			0.326	0.769	0.23	0.617	0.2	0.191			0.326	0.391	0.217	0.109	0.491	0.274			0.13	0.378	1.303	0.135	0.161	0.13				0.343	0.834	1.924	0.426	0.408
										0.195	0.195	0.204	0.261	0.308	0.439			1.372	0.174	0.525	0.938	0.373	0.734			0.109	0.929	0.347	0.122	0.373	0.287			0.161	0.143	0.117	0.295	0.122	0.161				0.256	0.122	0.109	0.117	0.256
										0.139	0.907	0.326	0.452	3.165	0.104			0.187	0.243	0.234	0.421	0.191	0.46			0.46	0.756	0.178	0.174	0.443	0.373			0.174	0.669	0.495	0.491	0.169	0.152				0.786	0.217	0.408	0.321	0.156
										0.625	0.925	0.104	0.135	0.408	1.064			0.117	0.256	2.314	0.369	0.677	0.113			0.109	0.178	0.104	0.208	0.247	0.174			3.07	0.148	0.143	0.204	0.243	0.161				0.204	0.317	0.386	0.408	1.042
										0.104	0.156	0.66	0.638	0.439	0.135			0.261	0.716	0.838	0.109	1.029	0.226			0.109	1.732	0.113	0.104	0.538	0.104			0.213	0.234	0.104	0.334	0.113	0.122				0.143	0.104	0.156	0.269	0.122
										0.252	0.287	0.517	0.174	2.518	0.703			0.347	0.191	0.174	0.122	0.104	0.326			0.326	0.161	0.326	0.482	0.139	0.274			0.213	0.217	0.113	0.143	0.109	0.795				0.234	0.3	0.443	0.217	0.66
										0.33	0.135	0.3	0.33	0.135	0.773			0.104	0.508	1.342	0.999	0.53	0.23			1.867	0.195	0.812	0.117	0.395	0.443			0.156	0.148	0.23	0.109	0.126	0.161				0.191	0.178	1.75	1.654	0.13
										0.321	0.122	0.152	0.148	0.13	0.247			0.326	0.156	0.148	0.525	0.352	0.117			0.126	0.261	0.23	0.43	0.317	0.369			0.122	0.13	0.13	0.165	0.143	0.104				1.767	0.695	0.139	0.699	0.3
										0.352	0.104	1.264	0.36	0.347	2.527			0.304	11.276	0.113	1.068	0.143	0.656			0.399	0.517	0.117	0.547	0.226	0.356			0.703	0.156	0.117	0.308	0.317	0.33				0.261	0.473	0.599	0.491	0.265
										0.122	0.339	0.117	2.267	0.191	0.33			0.204	0.148	0.104	0.104	0.104	0.538			0.135	0.122	0.491	0.13	0.13	0.217			0.109	0.143	0.247	0.287	0.174	0.274				0.109	0.534	0.647	0.217	0.313
										0.36	0.187	0.252	0.994	0.113	0.165			0.569	0.169	0.109	0.352	0.113	0.334			1.016	0.226	0.261	0.456	0.274	0.165			0.239	1.112	0.208	0.126	0.2	0.239				0.504	0.139	0.152	0.195	0.117
										0.143	0.378	0.308	0.165	0.213	2.666			0.36	0.3	0.347	0.712	0.13	0.143			0.195	0.161	4.038	0.165	0.139	0.161			0.117	0.347	0.278	0.669	2.158	0.187				0.643	0.226	0.217	0.117	0.13
										0.508	0.174	0.113	1.251	0.135	0.122			0.143	0.117	0.161	0.217	0.521	0.886			0.156	0.234	0.274	0.104	0.261	0.165			0.161	0.109	0.221	0.139	0.347	0.122				0.204	0.204	0.104	0.152	0.117
										0.525	0.182	0.165	0.439	0.139	0.182			1.528	0.213	0.187	0.265	0.178	0.122			0.538	0.117	0.538	0.135	0.525	0.76			0.135	0.109	0.56	0.391	0.152	2.432				0.269	0.347	1.025	2.301	0.122
										0.126	0.252	0.113	0.104	0.109	0.122			2.432	0.265	0.512	0.169	0.122	0.182			0.152	0.165	0.139	0.221	0.191	0.3			0.109	0.764	0.252	0.217	1.125	1.198				0.621	1.207	0.226	0.113	0.104
										0.282	0.439	0.165	0.373	0.378	0.278			0.208	0.217	0.191	0.122	0.135	0.126			0.426	0.291	0.126	0.208	0.243	0.326			0.104	0.169	0.152	0.282	0.221	0.161				0.551	0.313	1.489	0.161	1.88
										0.46	0.135	0.191	0.122	1.198	0.334			0.174	0.56	0.534	0.638	0.278	0.243			0.434	0.426	0.243	0.356	0.208	0.182			0.391	0.152	0.63	0.234	0.156	0.547				0.373	0.321	0.386	0.443	0.135
										0.191	0.156	0.152	0.113	0.117	0.829			0.208	0.174	0.191	0.313	0.143	0.265			0.117	0.143	0.304	0.139	2.627	0.139			2.792	0.469	0.161	0.313	0.148	0.204				0.182	0.356	0.326	0.495	2.102
										0.161	0.647	0.221	0.295	0.213	0.699			0.33	1.667	0.439	0.473	0.234	0.13			0.855	0.33	0.226	0.634	0.274	0.117			0.195	0.104	1.107	0.291	0.156	0.169				0.143	0.174	0.126	0.143	0.117
										0.287	0.113	0.386	0.161	0.126	0.234			0.178	1.133	0.512	0.521	1.077	0.534			0.664	0.213	0.708	0.213	0.204	0.23			0.13	0.169	0.274	0.247	0.135	0.113				0.109	0.282	0.3	0.378	0.699
										0.152	0.395	0.208	0.369	0.469	0.855			0.178	0.456	0.664	0.326	0.382	0.703			0.274	0.269	0.217	0.213	0.152	0.174			0.208	0.417	0.99	1.051	0.456	0.339				0.113	1.211	0.195	0.426	0.447
										0.808	0.226	0.135	0.169	0.313	0.208			0.282	0.291	0.169	0.165	0.916	0.13			0.221	0.295	1.363	0.152	0.295	0.156			0.13	1.563	0.412	0.169	0.109	0.156				0.399	0.152	0.143	0.139	0.122
										0.265	0.339	0.113	0.113	0.174	0.143			0.195	1.507	0.2	0.13	1.198	0.2			0.525	0.109	0.174	0.195	0.308	0.408			0.143	0.143	0.651	0.187	0.343	1.45				0.23	0.369	0.139	0.243	4.915
										0.13	0.104	0.408	0.148	0.204	0.443			0.43	0.187	0.122	0.79	0.165	0.187			0.109	0.412	0.165	0.117	0.417	1.077			0.161	0.421	0.104	0.213	0.174	0.46				1.242	2.51	0.321	0.165	0.152
										0.122	0.829	0.352	0.135	0.278	0.204			1.615	0.595	0.591	0.226	0.139	0.195			0.109	0.408	0.239	0.156	0.113	0.239			0.139	0.122	0.148	0.117	0.165	0.816				1.09	0.148	0.708	0.161	0.182
										0.122	0.317	0.243	0.109	0.252	0.126			0.317	0.295	0.855	0.122	0.456	0.156			0.33	0.33	0.195	0.174	0.947	0.117			1.459	0.386	0.126	0.243	0.426	0.135				0.473	0.139	0.139	0.117	0.109
										0.247	0.208	0.326	0.916	0.821	0.139			0.287	0.161	0.734	0.191	0.23	0.517			0.247	0.156	1.268	0.174	0.63	0.452			0.187	0.143	4.854	0.208	0.317	0.517				0.521	0.647	0.135	0.907	0.13
										0.195	0.152	0.226	0.56	0.816	0.517			0.352	0.708	1.268	0.573	0.295	0.851			0.647	0.139	0.243	0.2	0.178	0.295			0.834	0.113	0.321	0.156	0.182	0.399				0.808	1.437	0.456	0.23	0.521
										0.391	0.178	0.352	0.534	0.169	0.769			1.159	0.282	0.117	0.465	0.434	0.143			0.365	1.398	0.512	0.2	0.195	0.282			0.109	0.148	0.538	0.213	0.135	0.291				0.252	0.439	0.208	1.185	0.478
										0.139	0.109	0.148	0.226	2.848	0.122			1.915	0.161	0.304	0.373	0.426	0.139			0.269	0.126	0.365	0.517	0.208	0.139			0.109	0.447	0.317	0.23	0.13	0.187				0.543	1.033	0.417	0.278	0.973
										0.395	0.221	0.239	0.274	0.391	0.104			0.104	0.2	0.195	0.152	0.217	0.122			0.3	0.564	0.321	0.226	0.169	0.695			0.156	0.434	0.165	0.317	0.326	0.165				0.347	0.564	1.129	0.178	0.343
										0.317	0.152	1.142	0.169	0.117	0.234			0.117	0.46	0.178	0.304	0.295	0.234			0.43	0.165	0.486	0.334	0.187	0.456			0.178	0.677	0.2	0.113	0.117	0.104				0.239	0.13	0.221	0.191	0.113
										0.347	0.109	0.104	0.148	0.347	0.89			0.63	0.104	0.43	0.486	0.195	0.143			0.247	0.265	0.274	0.165	0.412	0.243			0.221	2.319	0.569	0.304	0.239	0.326				0.109	0.495	0.191	0.191	0.412
										0.304	0.174	0.582	0.677	0.135	0.274			0.586	0.764	0.152	0.313	0.291	0.104			0.117	0.117	0.261	0.104	0.122	0.182			0.46	0.187	0.182	0.517	0.104	0.148				1.759	0.221	0.621	0.621	0.161
										0.178	0.161	0.234	0.152	0.295	0.295			0.252	0.391	0.378	0.113	0.213	0.456			0.968	0.56	0.117	2.679	0.104	0.156			0.256	0.104	0.404	0.174	0.304	0.109				0.994	0.36	0.252	0.308	0.109
										0.122	0.3	0.226	0.721	0.135	0.104			0.686	0.247	1.333	0.113	0.426	0.208			0.373	0.161	0.178	0.556	0.169	0.591			0.499	0.117	0.161	0.109	4.086	0.525				0.591	0.321	0.556	0.764	0.208
										0.148	0.139	0.113	0.252	0.161	0.2			0.452	0.326	0.104	0.725	0.13	0.139			0.647	0.243	0.321	0.148	0.109	0.174			0.161	0.139	0.13	0.986	0.213	0.456				0.195	0.365	0.23	0.304	2.397
										0.156	0.295	0.2	0.469	0.204	0.126			0.109	0.165	0.135	0.517	0.195	0.208			0.86	0.208	0.191	0.109	0.443	0.165			0.278	0.321	0.412	0.208	0.126	0.343				0.191	0.23	0.104	0.89	0.417
										0.404	0.113	0.143	0.117	0.113	0.504			0.556	1.025	0.226	0.456	0.126	0.117			0.313	0.656	0.508	0.109	0.139	0.452			0.221	0.373	0.13	0.491	0.126	0.148				0.226	0.265	3.196	0.586	0.239
										0.99	1.116	0.373	0.143	0.113	0.104			0.187	0.382	0.234	0.148	0.916	0.234			0.308	0.135	0.386	0.104	0.156	0.208			0.143	1.702	0.139	0.104	0.182	0.426				0.356	1.407	0.2	0.234	0.373
										0.347	0.261	0.508	0.247	0.191	0.174			0.308	0.317	0.508	0.473	3.552	0.33			0.247	0.265	0.152	0.156	0.204	0.617			0.122	0.152	0.187	0.495	0.122	0.195				0.195	0.395	0.669	0.617	0.986
										0.491	0.122	0.334	0.282	0.23	0.187			0.373	0.703	0.543	0.369	0.308	0.947			0.195	0.122	1.033	0.122	0.247	0.178			0.274	0.304	1.042	0.217	0.247	0.152				0.239	0.2	0.547	0.104	0.117
										0.43	0.417	0.169	3.404	0.104	0.156			0.109	0.213	0.139	0.221	0.239	0.265			0.117	0.517	1.099	0.13	0.378	0.143			0.473	0.586	0.434	0.104	0.187	1.871				0.33	0.321	0.712	1.255	0.43
										0.604	0.135	0.109	0.521	0.104	0.143			0.929	0.447	0.204	0.334	0.213	0.208			0.143	0.412	0.994	0.126	0.152	2.141			0.126	0.443	0.195	0.478	0.321	0.126				0.208	0.269	0.321	0.365	1.086
										0.313	0.143	0.729	0.135	0.13	0.378			0.178	0.981	0.326	0.404	0.786	0.208			0.2	0.174	0.13	0.143	0.174	0.382			0.208	0.404	0.13	0.204	0.122	0.122				0.33	0.174	0.921	0.252	0.139
										0.608	0.321	0.973	0.404	0.226	0.243			0.221	0.894	0.143	0.682	3.478	0.421			0.148	0.2	0.113	0.143	0.651	0.2			0.169	1.507	0.877	0.13	0.174	0.148				0.221	0.126	0.113	1.164	0.135
										0.143	0.148	0.104	0.287	0.365	0.109			1.711	0.447	0.291	0.165	0.165	0.295			0.169	0.478	0.226	0.104	0.795	1.294			0.373	0.564	0.152	0.143	0.208	0.126				0.564	0.226	0.573	0.443	0.538
										0.2	0.369	0.2	0.126	0.152	0.252			0.261	0.239	0.326	0.256	0.122	0.638			0.395	0.274	0.204	0.452	0.113	0.247			0.104	0.604	0.169	0.109	0.148	0.334				0.152	0.234	0.577	0.117	0.326
										0.156	0.113	0.243	0.135	0.33	0.278			0.109	0.261	0.573	0.538	0.703	3.361			0.499	3.022	0.156	0.135	0.243	0.36			0.178	0.143	0.291	2.775	0.821	0.169				0.117	0.33	0.356	0.673	0.591
										0.169	0.265	0.126	0.104	3.808	0.391			0.725	0.343	0.165	0.282	0.13	0.534			0.53	0.113	0.109	0.321	0.135	0.282			1.55	0.482	0.812	0.117	1.706	0.117				0.139	0.795	0.161	0.178	0.282
										0.282	0.165	0.243	0.525	0.265	0.443			0.104	0.239	0.104	0.395	1.633	0.117			0.13	0.195	0.256	0.352	0.482	0.551			0.521	0.243	0.152	0.126	0.182	0.139				0.109	0.135	0.973	0.221	0.156
										0.356	0.443	0.252	0.439	0.252	0.369			0.265	0.695	0.13	0.182	0.352	0.165			0.156	0.291	0.265	0.143	0.161	0.109			4.915	0.543	0.434	1.064	0.486	0.912				0.347	0.187	0.243	0.234	0.812
										0.334	0.247	0.208	0.122	0.339	0.165			1.897	1.663	0.682	0.174	0.417	0.282			0.252	0.104	1.003	0.117	0.117	2.557			0.165	0.499	0.165	0.161	0.182	0.126				1.442	0.334	1.103	0.417	0.174
										0.651	0.473	0.669	0.152	0.139	0.269			0.161	0.239	0.226	0.204	0.378	0.443			0.148	0.139	0.669	9.787	0.117	0.109			0.439	0.417	2.683	0.651	0.161	0.643				1.811	0.247	0.412	0.191	0.143
										2.392	0.113	0.3	0.122	0.321	0.725			0.356	0.204	0.334	0.135	0.647	0.556			0.521	0.109	0.161	0.165	0.221	0.191			0.217	0.582	0.113	0.178	0.274	0.174				1.272	0.317	0.321	0.226	0.356
										0.591	0.386	0.126	0.191	0.495	0.334			0.152	0.104	1.706	0.195	0.109	0.508			0.169	0.178	2.08	0.278	0.23	0.69			0.399	0.3	0.234	0.226	0.417	0.122				1.094	0.373	0.117	1.368	0.126
										0.139	0.156	0.404	0.265	0.234	0.282			0.347	0.86	0.174	0.469	0.208	1.355			0.352	0.643	0.46	0.156	0.252	0.343			0.135	0.382	0.395	0.721	0.117	0.169				0.352	0.321	0.174	0.221	0.339
										0.139	0.187	0.221	1.42	0.143	0.521			0.187	0.152	0.213	0.352	0.117	0.465			0.378	0.217	0.864	0.113	0.582	0.295			0.117	0.439	0.135	0.113	0.113	0.152				0.3	0.352	0.669	0.156	0.252
										0.109	0.156	0.126	0.156	0.187	0.221			0.386	5.879	0.269	0.104	0.287	0.43			0.169	0.2	0.23	0.252	0.104	0.269			0.252	0.148	0.117	0.148	0.404	0.122				0.525	0.547	0.191	0.894	0.378
										0.274	0.36	0.208	0.252	0.261	0.174			0.143	1.164	0.13	0.234	0.404	0.287			0.152	0.265	0.221	0.786	0.13	0.373			0.104	0.443	0.156	0.122	0.36	0.187				0.391	0.291	0.135	0.742	1.129
										0.23	0.247	0.204	0.43	0.226	0.191			1.198	0.221	0.452	0.638	0.582	0.13			0.399	0.326	0.13	0.113	0.304	0.274			0.247	0.247	0.117	0.109	0.139	0.317				0.738	0.63	0.955	0.104	0.104
										0.139	0.122	0.117	0.152	0.282	0.135			0.452	1.494	0.326	0.182	0.135	0.434			0.143	0.169	0.169	0.178	0.326	0.447			0.139	0.46	0.113	0.426	0.169	0.23				0.495	0.117	0.538	0.234	0.109
										0.191	0.126	0.308	0.247	0.13	0.525			0.126	0.33	0.36	0.547	0.499	0.2			0.113	0.386	0.152	0.269	0.148	0.104			0.213	0.356	0.165	0.161	0.421	0.113				0.534	0.829	0.773	0.122	0.213
										0.517	0.104	0.356	0.113	0.122	0.243			0.165	0.921	0.243	0.13	0.139	1.237			0.135	0.13	0.161	0.291	0.239	0.842			0.217	0.304	0.543	0.152	0.187	0.2				0.99	0.855	1.251	0.347	0.252
										0.391	0.604	0.122	0.135	0.547	0.213			0.221	0.2	0.152	0.399	1.146	0.169			0.76	0.538	0.152	0.126	0.139	0.226			0.703	0.174	0.812	0.165	0.308	0.139				0.191	1.459	0.23	0.53	0.204
										0.421	0.109	0.551	0.178	0.447	0.113			0.395	0.208	0.139	0.274	1.737	0.252			0.234	0.143	0.117	0.313	0.378	0.204			0.117	0.135	0.182	0.161	0.239	0.169				1.064	0.126	0.716	0.195	0.621
										0.287	0.234	0.369	3.105	0.287	0.447			1.194	0.104	0.638	1.251	1.307	0.187			0.148	0.291	0.195	1.376	0.143	0.126			0.391	1.125	0.404	0.247	1.372	0.109				0.308	0.287	0.213	0.352	0.169
										0.582	0.208	0.313	0.213	0.135	0.126			0.135	0.187	0.456	0.556	0.521	1.159			0.178	0.113	0.13	0.122	0.447	0.143			0.122	0.174	0.143	0.135	0.161	0.391				0.499	0.547	0.126	0.195	0.534
										0.599	0.617	0.395	0.109	0.287	0.104			0.534	0.921	0.213	0.339	0.126	0.221			0.113	0.304	2.236	0.339	0.187	0.117			0.152	0.23	0.881	0.156	0.2	0.148				0.517	0.221	0.643	0.508	0.278
										0.239	1.12	0.504	0.252	0.295	0.135			0.126	0.191	0.135	0.109	0.269	0.126			0.682	0.339	0.278	0.117	0.126	0.282			0.195	1.099	0.2	0.434	0.386	0.226				0.821	0.33	0.135	0.104	0.126
										0.243	0.122	0.148	0.161	0.161	0.143			0.465	0.395	0.343	0.256	0.256	1.172			0.625	0.304	0.456	2.57	0.148	1.437			0.182	0.252	0.2	0.191	0.2	0.187				0.204	0.104	0.135	0.729	0.13
										0.76	0.226	0.122	0.426	0.113	0.295			0.109	0.226	0.143	0.821	0.109	0.23			0.343	0.221	1.059	0.143	2.41	0.547			0.252	0.274	0.742	0.143	0.165	0.113				0.139	0.343	0.161	0.452	0.569
										0.404	5.419	0.356	0.13	0.169	0.408			0.169	0.126	0.404	0.143	0.378	0.386			0.452	0.287	0.13	0.265	0.208	0.165			0.182	0.369	0.191	0.122	0.382	0.126				0.104	0.113	0.239	0.117	0.682
										0.482	0.169	0.104	0.2	0.143	0.156			0.682	0.521	0.365	0.53	1.094	0.126			0.334	0.287	0.408	0.161	0.165	0.334			1.337	0.907	0.122	0.109	0.321	0.156				0.517	0.491	0.352	0.656	0.122
										0.221	0.274	0.122	0.148	0.417	0.321			0.321	0.321	1.277	0.79	0.313	0.33			0.122	0.139	0.404	0.252	0.426	0.135			0.851	0.165	0.113	0.308	0.109	0.139				1.033	0.491	0.291	0.208	0.113
										0.113	0.339	0.239	0.165	0.109	0.234			0.247	0.261	0.582	0.378	0.221	0.434			0.143	1.025	0.169	0.143	0.161	0.274			1.468	0.23	0.282	0.156	0.23	0.408				0.452	0.221	0.308	0.708	0.66
										0.143	0.195	0.664	0.369	0.117	0.109			0.773	0.582	0.712	0.608	0.569	0.239			0.261	0.99	0.234	0.152	0.161	0.13			0.295	0.221	0.191	0.23	7.286	0.261				0.165	0.564	0.234	0.738	0.43
										0.204	0.465	0.126	2.735	1.437	5.441			2.08	0.135	0.208	0.495	0.391	0.109			0.378	0.169	0.278	0.104	0.113	0.999			0.139	0.247	0.213	0.165	0.326	1.372				0.491	0.491	0.23	0.195	0.104
										0.13	0.148	0.139	0.122	0.465	0.482			1.194	0.291	0.156	0.135	0.109	0.226			0.265	0.252	0.417	0.208	0.512	0.156			0.829	0.46	0.191	0.113	0.478	0.135				0.135	0.703	0.334	0.113	0.53
										0.278	0.252	0.139	0.139	0.756	0.656			0.443	0.182	0.122	0.365	0.109	0.234			0.313	0.226	0.204	1.589	0.543	0.274			1.277	0.564	0.495	0.217	0.339	1.472				0.417	0.517	0.369	0.234	0.551
										0.148	4.702	0.104	1.072	7.755	0.152			0.117	0.334	0.252	0.109	0.113	0.673			0.109	0.239	0.816	0.122	0.195	0.135			0.126	0.308	0.23	0.152	0.169	2.332				0.343	0.126	0.178	0.508	0.643
										0.617	0.217	0.36	0.221	0.13	0.764			0.208	0.304	1.086	0.295	0.473	0.182			0.647	0.226	0.152	0.113	3.786	0.182			0.165	0.291	0.174	0.252	0.339	0.139				0.595	0.174	0.139	0.334	0.347
										0.756	1.776	0.104	0.191	0.109	0.404			0.308	0.169	0.751	0.109	0.934	0.612			0.399	0.204	0.265	0.165	0.113	1.02			0.547	0.66	0.208	0.139	0.104	0.352				0.79	0.187	0.182	0.339	0.169
										0.343	0.122	0.508	0.204	0.152	0.703			0.456	0.208	0.161	0.408	0.491	0.152			0.321	0.109	0.669	0.165	0.135	0.122			0.43	0.152	0.278	0.156	0.13	0.152				0.469	0.117	0.195	0.2	0.647
										0.261	0.191	0.152	0.161	0.317	1.502			0.182	0.352	0.326	0.625	0.465	0.2			0.308	0.169	0.417	0.226	0.46	0.3			1.507	0.499	0.178	0.139	0.152	1.411				1.342	0.382	0.708	1.585	0.551
										0.3	0.113	0.187	0.408	0.161	0.122			0.213	0.295	0.178	0.174	0.113	0.738			0.208	0.256	0.187	0.109	0.386	0.721			0.234	0.135	0.169	0.182	0.182	0.699				0.469	0.747	0.391	0.334	0.117
										0.148	0.13	0.148	0.256	0.126	0.36			0.213	0.104	0.226	0.751	0.161	0.404			0.174	0.326	0.443	0.174	0.247	0.208			0.13	0.182	0.278	0.117	0.217	0.191				0.143	0.208	0.399	0.187	0.491
										0.512	1.138	0.174	0.208	0.213	0.178			0.117	0.169	0.122	0.122	0.304	0.508			0.122	0.156	0.347	0.187	0.204	2.575			0.161	1.433	0.139	0.152	0.295	0.195				0.174	0.313	0.938	1.685	0.191
										0.551	0.178	0.135	0.234	0.161	2.345			0.508	0.386	0.426	0.278	0.13	0.217			0.395	0.252	0.217	0.994	0.213	1.324			0.23	0.122	0.656	0.291	0.135	0.126				0.89	0.109	0.677	0.109	0.256
										0.504	0.204	0.682	0.195	0.217	1.155			0.139	0.221	0.239	0.417	0.3	0.152			0.291	0.126	0.156	0.282	0.187	0.604			0.113	0.182	0.399	0.143	0.234	0.334				0.339	0.369	0.321	0.156	0.169
										0.751	0.751	0.109	0.135	1.446	0.274			0.122	0.795	0.399	0.317	0.608	0.352			0.122	0.2	1.233	0.478	0.169	0.734			0.417	0.113	2.319	0.135	0.152	0.165				0.417	0.221	0.278	0.912	0.178
										1.307	0.217	0.265	0.669	0.113	0.899			0.295	0.195	0.799	0.334	0.221	0.621			0.117	0.217	1.077	0.165	0.317	0.122			1.546	1.264	0.347	0.139	0.547	0.391				1.45	0.291	1.567	0.321	0.234
										0.46	0.187	0.226	0.291	0.2	0.152			0.221	0.356	0.143	0.243	1.472	0.317			0.109	0.577	0.586	0.282	0.113	0.204			0.126	0.521	0.2	0.152	0.247	0.143				1.233	0.182	0.439	0.773	0.143
										0.174	0.165	1.211	0.43	0.378	0.191			0.382	0.517	0.191	0.217	0.113	0.191			0.195	0.239	1.329	0.126	0.452	0.156			0.135	0.317	0.174	0.226	0.352	0.356				0.829	0.274	0.347	0.977	0.148
										0.152	0.161	0.378	0.221	0.334	0.156			0.443	0.169	0.195	0.295	0.139	0.421			0.13	0.23	0.169	0.109	0.643	0.452			0.195	0.208	0.226	0.148	0.174	0.278				0.295	0.117	0.208	0.104	0.113
										0.677	0.321	0.139	0.191	0.187	1.242			0.465	0.295	0.456	0.161	0.178	0.113			0.269	0.139	1.042	1.268	0.109	0.2			0.109	0.269	0.169	0.13	0.117	0.122				0.139	1.997	0.148	0.178	0.308
										0.226	0.109	0.174	0.287	0.135	0.143			0.217	0.187	0.334	0.352	0.486	0.169			0.122	0.165	0.247	0.343	0.161	0.538			0.187	0.143	0.452	0.399	0.148	0.13				0.243	0.174	0.508	0.104	0.217
										0.304	0.139	0.126	0.156	0.126	0.725			0.169	0.113	0.126	0.152	0.174	0.508			0.36	0.156	0.256	0.534	0.213	0.313			0.373	0.143	0.321	0.226	0.122	1.455				0.317	0.378	0.282	0.274	0.621
										0.117	0.126	0.938	0.651	0.113	0.295			0.708	0.378	0.182	0.373	0.122	0.195			0.747	0.122	0.122	0.152	2.249	0.99			1.107	0.608	0.174	0.152	0.148	0.104				0.148	0.69	0.873	0.764	0.517
										0.152	0.304	0.113	0.169	0.269	0.195			0.36	0.287	0.113	0.899	0.577	0.512			0.33	0.417	0.973	0.378	0.174	0.117			0.2	0.152	0.295	0.226	0.313	0.13				0.191	0.148	0.699	0.799	0.356
										0.274	0.317	0.599	0.113	0.195	0.213			0.439	0.204	0.174	2.848	0.261	0.165			0.143	0.408	0.365	0.143	0.243	2.518			0.117	0.291	0.347	0.178	0.326	0.269				0.256	0.109	0.821	0.326	0.53
										0.274	0.161	0.126	0.378	0.347	0.595			0.382	0.135	0.135	0.234	0.777	0.174			0.208	0.148	0.234	0.204	0.161	0.274			0.191	0.756	0.417	0.239	1.116	0.226				0.521	0.426	0.139	0.352	0.178
										0.152	0.282	0.643	0.373	0.113	0.109			0.347	1.759	0.135	0.3	0.491	0.113			4.663	0.252	0.716	0.512	0.13	0.508			0.247	0.278	0.855	0.156	0.295	0.135				0.295	0.191	0.373	0.165	2.054
										0.239	0.122	0.148	1.633	0.139	0.321			0.538	0.465	0.556	0.217	0.13	0.256			0.152	0.221	0.152	3.93	0.13	0.13			0.465	0.139	0.126	0.486	0.234	0.191				0.499	0.564	1.298	0.343	0.395
										0.847	0.161	0.382	0.2	0.226	0.143			0.113	0.265	0.2	0.274	0.538	0.695			0.13	0.256	0.109	0.104	0.282	0.226			0.117	0.261	0.174	0.2	0.156	0.3				0.234	0.491	0.126	0.412	0.486
										0.287	0.143	0.161	0.339	0.182	0.326			0.13	0.556	1.12	0.2	0.287	0.894			0.135	2.31	0.104	0.135	0.152	0.104			0.261	0.334	0.182	0.174	0.326	0.76				1.281	0.139	0.612	0.417	0.23
										0.148	0.399	0.221	0.126	0.404	0.135			0.321	0.117	0.152	0.256	0.187	0.677			0.165	0.543	1.12	0.373	0.143	0.178			0.287	0.148	0.152	0.76	0.53	0.426				0.291	0.156	0.265	0.2	0.156
										1.789	0.221	0.126	0.3	0.234	0.122			0.143	0.556	0.291	0.295	0.104	0.33			0.126	0.239	0.152	0.369	0.169	0.13			0.169	0.269	0.465	0.109	0.204	0.742				1.442	0.386	0.126	0.491	0.152
										0.816	0.321	0.204	0.352	0.213	0.152			0.187	0.104	0.182	0.465	0.191	0.13			0.156	0.126	0.426	0.213	0.139	0.2			4.364	0.117	0.252	0.313	0.204	0.274				0.556	1.628	0.287	0.369	0.508
										0.404	0.291	0.287	0.33	0.252	0.126			0.517	0.113	0.195	0.434	0.569	0.208			0.139	0.399	0.339	0.313	0.156	0.161			0.356	0.104	0.343	3.191	0.178	0.104				0.13	0.643	0.23	0.352	0.174
										0.89	0.117	0.156	0.638	0.356	0.113			0.912	0.269	0.117	0.117	0.612	0.221			0.221	0.204	0.517	0.282	0.256	0.682			0.161	0.395	0.104	0.182	0.122	0.382				0.221	2.379	1.029	1.016	0.295
										2.167	0.517	0.104	0.156	0.261	0.117			0.148	0.495	0.243	0.673	0.295	0.208			0.395	0.278	0.287	0.365	0.208	0.651			0.135	0.135	0.521	0.117	0.2	0.591				0.221	1.511	0.117	0.204	0.287
										0.113	0.278	0.564	0.13	0.265	0.252			0.182	0.352	0.426	0.347	0.43	0.226			0.148	0.143	0.191	0.156	0.287	0.126			0.122	0.595	0.317	2.015	0.66	0.3				0.352	0.647	0.486	0.347	0.764
										0.399	0.395	0.343	0.195	0.369	0.117			0.113	0.521	0.386	0.261	0.104	1.646			0.152	0.161	0.287	0.191	0.161	0.313			0.391	0.456	0.2	0.165	0.117	0.135				1.237	0.148	1.837	0.104	1.237
										0.447	0.126	1.85	0.13	0.156	0.208			6.109	0.104	0.148	0.386	0.295	0.178			0.291	0.13	0.617	0.252	0.308	0.382			0.799	0.165	0.742	0.13	0.947	0.117				0.234	0.287	0.417	0.577	0.339
										0.443	0.221	2.214	0.421	0.13	0.122			0.104	0.365	0.152	0.174	0.408	0.586			0.195	0.182	1.086	0.955	0.243	0.217			0.174	0.156	0.443	0.161	0.187	0.256				1.498	0.343	0.378	0.556	0.239
										0.504	0.756	0.534	0.169	0.217	0.525			0.356	0.252	0.135	0.921	0.109	0.165			0.2	0.178	3.721	0.139	0.3	0.23			0.113	0.104	0.261	0.417	0.182	0.139				0.117	1.086	0.2	0.148	0.122
										0.386	0.104	0.126	0.109	0.352	0.161			1.094	0.456	0.143	0.126	0.399	0.217			0.152	0.182	0.391	0.122	0.148	0.2			0.152	0.252	0.443	4.815	0.247	0.612				0.195	1.919	0.221	0.569	0.261
										0.126	0.404	0.156	0.109	2.102	0.404			0.321	0.191	0.169	0.23	0.486	0.208			0.256	0.148	0.156	0.204	0.221	0.23			0.538	0.139	0.517	0.469	0.152	0.504				1.064	0.278	0.148	1.567	0.226
										0.23	0.13	0.56	0.426	0.226	0.512			0.174	0.803	0.213	1.099	0.265	0.165			0.269	0.656	0.226	0.143	0.109	3.391			0.399	0.226	0.178	0.187	0.404	0.252				0.456	0.321	0.677	0.964	0.156
										0.925	0.208	0.469	0.426	0.334	0.109			0.36	0.638	0.122	0.339	1.051	0.386			0.109	0.395	1.45	0.621	0.113	0.213			0.204	0.491	0.139	0.104	1.029	0.191				0.391	0.382	0.43	0.126	0.23
										0.174	0.117	0.161	0.43	0.156	0.126			0.187	0.2	0.239	0.43	0.104	0.143			0.339	0.113	0.187	0.347	0.339	0.456			0.213	0.304	0.408	0.13	0.508	0.217				0.152	0.117	0.226	0.178	0.99
										1.155	0.13	0.113	0.261	0.117	0.452			1.033	0.187	0.109	0.13	0.169	0.465			0.295	0.117	0.69	3.257	0.152	0.122			0.182	0.178	1.459	0.165	0.126	0.161				0.569	0.109	0.148	0.625	0.178
										0.274	1.489	0.447	0.135	0.122	0.13			0.208	0.243	0.304	0.36	0.412	0.564			0.122	0.104	0.117	0.456	0.3	0.382			0.113	1.337	0.391	0.156	0.399	0.104				0.156	0.378	0.295	0.278	0.122
										0.634	0.187	0.152	0.564	0.23	0.122			0.217	0.174	0.247	0.247	0.269	0.321			0.903	0.165	0.43	0.126	0.291	0.243			0.122	0.169	0.304	0.122	0.478	0.135				0.239	1.333	0.304	0.109	0.829
										0.13	0.3	0.191	0.234	0.634	0.473			0.104	0.308	0.282	0.378	0.113	0.708			0.421	0.156	0.347	0.274	0.534	0.156			0.187	0.282	0.13	0.638	0.334	0.191				0.517	0.894	0.274	0.321	0.907
										0.569	0.226	0.182	0.369	0.256	0.534			0.234	0.109	0.66	0.326	0.126	1.394			0.148	0.36	1.563	0.291	0.187	0.716			0.139	0.165	0.187	0.213	0.165	0.208				0.195	0.365	0.282	0.334	0.604
										0.23	0.265	0.234	0.321	0.143	0.156			0.113	0.148	0.304	0.295	0.942	0.399			0.156	0.287	0.421	0.135	0.226	0.33			0.321	0.148	0.208	0.261	0.104	0.439				0.152	0.339	1.411	0.391	0.313
										0.13	0.33	0.117	0.217	0.356	0.165			0.174	0.139	0.208	0.894	0.161	0.352			1.155	0.221	0.321	0.36	0.495	0.2			0.508	0.243	0.369	0.156	0.234	0.586				0.795	0.921	0.113	0.113	0.226
										0.261	0.591	0.352	0.117	0.178	0.669			0.23	0.382	0.174	0.291	0.256	0.217			0.334	0.187	0.426	0.182	0.191	1.042			0.204	0.156	0.204	0.521	0.313	0.287				0.417	0.113	0.482	0.473	1.138
										0.191	0.2	0.152	0.356	0.122	0.213			0.547	0.178	0.117	0.156	0.182	0.178			0.13	0.573	0.122	0.135	0.104	0.426			0.195	0.126	0.23	0.217	0.234	0.169				0.295	0.261	0.143	0.89	0.308
										0.217	0.178	0.716	0.452	0.261	1.268			0.334	0.577	0.339	0.113	0.208	0.139			0.122	0.204	0.33	0.13	2.874	1.35			0.295	1.633	0.143	0.508	0.473	0.221				0.243	0.104	0.291	0.391	0.808
										0.274	0.287	0.148	0.278	0.148	0.113			0.473	0.122	0.165	2.18	0.261	0.204			0.378	0.208	0.547	9.422	0.317	0.182			0.265	0.2	0.321	0.43	0.551	0.369				0.295	0.104	0.109	0.334	0.122
										0.135	0.842	0.13	0.521	0.504	0.13			0.161	0.226	0.104	0.499	0.13	0.13			0.274	0.195	0.608	0.178	0.165	0.291			0.109	0.213	0.486	0.226	0.109	0.104				0.764	0.247	0.313	0.113	0.291
										0.339	0.291	0.152	0.109	0.109	0.221			0.148	0.117	0.391	0.213	0.165	0.165			0.156	0.313	1.815	0.208	0.104	0.113			0.295	0.352	0.204	0.234	0.482	0.252				1.086	0.243	0.234	0.169	0.912
										1.433	0.404	0.417	0.161	0.187	0.699			0.534	0.404	0.2	0.135	0.721	0.356			0.169	0.269	0.122	0.122	0.703	0.139			0.252	0.447	0.786	0.109	0.352	0.243				0.139	0.135	0.478	0.109	0.256
										0.274	0.2	0.256	0.109	0.113	0.204			0.417	0.117	0.326	0.139	0.165	0.304			0.669	0.139	0.525	0.148	0.204	0.247			0.339	0.208	1.025	0.122	0.139	0.33				0.156	0.117	0.265	0.135	0.204
										0.109	0.178	0.217	1.086	0.113	0.334			0.143	0.195	0.182	0.725	0.178	0.261			0.825	0.122	0.703	0.204	0.117	0.46			0.178	0.104	0.434	0.152	0.221	0.161				1.19	0.226	0.265	0.217	0.13
										0.256	0.456	0.234	0.122	0.512	0.699			0.274	0.122	0.152	0.343	0.586	0.208			1.42	0.326	0.399	0.712	6.539	0.213			0.126	0.126	0.213	0.282	0.182	0.148				0.109	0.23	0.135	0.682	0.234
										0.2	0.447	0.113	0.239	0.538	0.148			0.109	0.152	0.122	0.491	0.122	0.573			0.473	0.226	0.113	0.109	0.152	0.182			0.256	0.404	0.43	0.109	0.13	0.226				0.69	0.391	0.482	0.382	0.391
										0.412	0.156	0.3	0.113	0.226	0.308			0.23	0.247	0.274	0.247	0.165	0.508			0.122	0.122	0.538	0.234	0.165	0.152			0.139	0.213	0.117	0.143	0.122	0.122				0.295	0.282	0.104	0.109	0.317
										0.855	0.265	0.178	0.13	0.109	0.439			0.174	0.174	0.213	0.977	0.295	0.156			0.321	0.295	0.812	0.113	0.265	1.046			0.152	0.556	0.595	0.877	0.113	0.174				0.221	1.194	0.187	0.543	0.269
										0.2	0.234	0.213	0.621	0.174	0.126			0.122	0.169	0.86	0.295	0.122	0.591			0.143	0.104	0.265	0.473	0.261	0.169			0.135	0.104	0.543	0.221	0.282	0.169				0.113	1.759	0.226	0.117	0.764
										0.113	0.304	0.135	0.295	0.321	0.239			0.495	0.243	8.115	0.208	0.556	0.803			0.426	0.139	0.942	0.152	0.109	0.117			0.122	0.113	0.126	0.13	0.152	0.221				0.395	0.126	0.274	0.182	0.13
										0.33	0.113	0.226	0.386	0.291	0.243			0.161	0.408	0.135	0.769	0.191	0.591			0.213	0.187	0.187	0.139	0.525	0.221			0.117	0.452	0.777	0.855	0.148	0.148				0.187	1.242	0.36	0.677	0.117
										0.195	0.187	0.117	0.113	0.148	0.269			0.126	0.178	0.478	0.278	0.178	0.174			0.126	0.547	0.352	0.421	0.148	0.208			3.656	1.902	0.234	0.287	0.126	0.143				0.104	4.142	0.373	0.126	0.278
										0.182	0.226	0.282	0.195	0.287	0.117			0.226	0.195	0.113	0.712	0.139	1.598			0.308	0.143	0.174	0.113	0.226	1.068			0.221	0.43	0.716	0.104	0.156	0.421				0.386	0.126	0.152	0.217	0.265
										0.139	0.221	0.208	0.621	0.126	0.36			1.055	0.143	0.291	0.187	0.391	0.295			0.243	0.334	0.881	0.169	0.373	0.109			0.465	0.317	0.161	0.226	0.178	0.291				0.156	0.156	0.139	0.217	0.265
										0.148	0.221	0.165	1.945	0.486	0.117			0.2	0.677	0.113	0.152	0.143	0.165			0.182	0.538	0.178	0.239	0.217	0.265			0.234	0.465	1.055	0.169	0.161	0.169				0.695	0.564	0.46	0.847	0.521
										0.113	0.721	0.881	0.126	3.257	0.478			0.378	0.113	0.278	7.968	0.104	0.287			0.191	6.787	0.239	0.165	0.521	0.934			0.152	0.104	0.243	0.195	0.178	0.139				0.321	0.152	0.174	0.221	1.993
										0.213	0.773	0.525	0.169	0.117	0.2			0.23	0.152	0.104	0.577	0.521	0.386			0.113	0.638	0.386	1.29	0.239	0.269			0.356	0.825	0.421	0.13	0.321	0.234				0.104	0.647	0.165	0.287	0.651
										0.625	0.208	0.135	0.256	0.234	0.278			2.375	0.109	0.981	0.213	0.2	0.274			0.165	0.135	0.191	0.274	0.217	0.343			0.452	0.46	0.143	0.104	0.122	0.109				0.139	0.126	0.556	0.122	0.148
										0.126	0.109	0.252	0.821	0.421	0.256			0.304	0.143	0.2	0.569	0.204	0.182			1.055	0.313	0.356	0.261	0.404	0.495			0.113	0.274	0.256	0.213	0.543	0.304				0.447	0.178	0.278	0.469	0.317
										0.178	0.213	0.838	0.247	0.53	0.148			0.868	1.285	1.042	0.495	2.366	0.135			0.217	0.148	0.23	0.122	0.208	0.456			0.46	0.117	0.499	0.925	0.182	0.117				0.256	0.226	0.174	1.394	0.386
										0.308	0.3	0.187	0.113	0.104	0.282			0.117	0.143	0.569	12.323	0.234	0.2			0.104	0.161	0.395	0.139	0.291	0.226			0.269	0.113	0.347	0.226	0.117	0.339				0.308	0.547	0.278	1.376	0.347
										0.738	0.182	0.135	0.122	2.427	0.265			0.156	0.174	0.104	0.234	0.169	0.135			0.221	0.247	1.033	0.143	0.187	0.408			0.152	0.239	0.282	0.3	0.143	0.174				0.148	0.13	1.177	0.126	0.769
										0.339	0.152	0.434	0.308	0.109	0.334			0.104	0.421	0.234	0.79	0.499	0.178			0.221	0.278	0.135	0.148	0.638	1.52			0.256	0.213	0.378	0.317	0.178	0.447				0.182	0.373	0.46	0.161	0.23
										0.104	0.399	0.452	0.187	0.213	0.174			0.399	0.217	0.282	0.651	0.161	0.3			0.382	0.295	0.643	0.899	0.213	0.13			0.187	0.725	0.117	0.621	0.295	0.2				0.113	0.621	0.855	0.217	0.391
										0.382	0.152	0.178	0.252	0.117	0.122			0.274	0.226	0.122	0.625	0.499	0.174			0.56	0.109	0.178	0.148	0.178	0.109			0.769	0.491	0.36	0.174	0.122	0.234				0.208	0.551	2.822	0.226	0.117
										0.135	0.386	0.126	0.126	0.13	0.178			1.172	0.53	0.265	1.798	0.33	0.317			0.217	0.56	0.36	0.929	0.508	2.162			0.182	0.143	0.104	0.213	0.152	0.426				0.386	0.278	0.143	0.347	0.942
										0.564	0.174	0.339	0.347	0.274	0.13			0.486	0.239	0.551	0.261	0.76	0.36			0.408	0.156	0.369	0.63	0.191	0.148			0.13	0.195	0.33	0.161	0.417	0.56				0.365	0.499	0.386	0.104	0.178
										0.109	0.617	0.287	0.391	0.117	0.113			0.221	0.347	0.287	0.643	0.352	0.521			1.416	0.113	0.556	0.156	0.126	0.113			0.174	0.152	0.152	0.117	0.317	0.152				0.117	0.313	1.285	0.104	2.258
										0.669	0.99	0.113	0.217	0.421	0.117			0.174	0.117	0.339	0.113	0.747	0.517			0.369	0.265	0.265	0.169	0.113	0.178			0.195	0.122	0.512	0.113	0.261	0.122				0.117	1.194	0.821	0.252	0.13
										0.443	0.295	0.256	0.152	0.234	0.117			0.178	0.143	1.915	0.13	0.143	1.268			0.13	0.938	0.317	0.595	0.23	0.208			0.291	0.382	0.187	0.161	0.104	0.33				0.269	0.512	0.178	0.152	0.135
										0.282	0.169	0.165	0.287	0.204	0.109			0.247	0.165	0.161	0.117	0.226	0.482			0.191	0.287	0.799	0.339	0.343	2.662			0.221	0.521	1.042	0.373	0.352	0.165				0.156	0.23	0.287	0.404	0.786
										0.417	0.269	2.414	0.3	0.135	0.417			0.643	0.187	0.143	0.934	0.122	0.265			0.864	0.2	0.386	0.373	0.287	0.187			1.346	0.269	0.334	0.399	0.204	0.195				0.165	0.595	0.321	0.109	0.139
										0.256	0.239	0.213	0.226	0.117	0.495			0.174	0.89	0.742	0.217	0.912	0.356			0.139	0.321	0.408	0.104	0.169	0.169			0.182	0.343	0.447	0.23	0.213	0.226				0.113	0.295	0.221	0.538	0.573
										0.191	0.456	0.339	0.148	0.23	0.399			0.491	0.443	0.104	0.156	0.673	0.304			0.165	0.139	0.465	0.122	0.252	0.295			0.395	0.369	0.682	0.182	0.156	0.122				0.838	0.217	0.117	0.417	0.213
										0.256	0.13	0.113	0.243	0.399	0.165			0.256	0.182	0.143	0.391	0.178	0.126			0.66	0.994	1.719	0.456	0.261	0.543			0.369	0.169	1.112	0.148	0.161	0.208				0.204	0.156	0.256	0.2	1.802
										0.656	0.113	0.174	0.135	0.174	0.204			0.247	0.135	0.109	0.113	0.308	0.178			0.213	0.135	1.554	0.126	0.239	0.169			0.117	0.13	0.712	0.165	0.825	0.109				0.256	0.113	0.3	0.187	0.122
										0.369	0.156	0.816	0.486	1.715	0.799			0.126	0.113	0.447	0.217	0.174	0.677			0.13	0.221	0.426	0.43	0.308	0.504			0.261	0.148	0.999	0.408	0.117	0.23				0.165	0.169	0.135	0.278	0.113
										0.712	0.321	0.174	0.395	0.204	0.491			0.304	0.434	0.208	0.113	0.304	0.243			0.282	0.738	0.265	0.291	0.122	0.447			0.412	0.504	0.356	0.104	0.178	0.148				0.213	0.104	0.217	0.625	0.187
										0.109	0.104	0.378	0.195	0.135	0.187			0.113	0.295	0.135	0.204	0.113	0.465			0.247	0.252	0.109	3.691	0.195	0.456			0.356	0.234	0.174	0.365	0.191	0.122				0.412	0.174	0.2	0.195	0.326
										0.439	0.63	0.551	0.13	0.217	0.152			0.104	1.02	0.261	0.326	0.135	0.756			0.135	0.139	0.903	0.23	0.113	0.855			0.109	0.508	0.174	0.139	0.287	0.195				0.3	0.434	0.252	0.269	0.213
										0.143	0.677	0.356	0.204	0.369	0.412			0.104	0.109	1.051	0.373	0.143	0.126			0.53	0.2	0.139	0.308	0.612	0.356			0.148	0.756	0.36	3.856	0.538	0.104				0.195	0.929	0.122	0.135	0.282
										0.109	0.265	3.009	0.117	0.135	0.195			1.02	0.117	2.028	0.226	0.122	0.182			0.829	0.104	0.191	0.343	0.295	0.465			0.113	0.3	0.2	0.148	0.165	0.152				0.13	0.117	0.161	0.278	0.156
										0.178	0.33	0.13	0.117	0.478	0.269			0.126	0.521	0.604	0.317	0.265	0.599			0.156	0.148	0.564	0.36	0.412	1.112			0.903	0.269	0.221	0.213	0.161	0.217				0.36	0.287	0.621	0.2	0.66
										0.226	0.994	0.152	0.391	0.182	0.169			0.256	0.122	0.213	0.378	0.269	0.195			0.586	0.23	0.439	0.117	0.282	0.399			0.139	0.625	3.643	0.278	0.104	0.33				0.808	0.117	0.352	1.211	0.66
										0.682	0.174	0.226	0.148	0.347	0.213			2.067	0.343	0.643	0.33	0.269	0.13			0.139	0.465	0.951	0.117	0.139	0.391			0.13	0.117	0.873	0.226	0.243	0.178				0.469	0.161	0.886	0.347	0.126
										0.56	0.395	0.378	0.777	0.104	0.187			0.161	0.135	0.23	0.382	0.443	0.265			0.769	0.356	0.951	0.217	0.139	0.343			0.282	0.265	0.109	0.226	0.122	0.109				0.53	0.386	1.003	0.378	0.135
										0.777	0.169	0.417	0.156	0.113	0.308			0.278	0.109	0.278	0.165	0.33	0.104			0.243	0.265	0.221	1.025	1.424	9.387			0.152	0.104	0.143	0.352	0.243	0.469				0.117	0.595	0.135	0.161	1.967
										0.143	0.161	0.208	0.104	0.187	0.365			0.156	0.135	2.553	0.117	0.295	0.951			0.113	0.239	0.109	0.13	0.174	0.317			0.317	0.135	0.595	0.156	0.274	0.117				0.13	0.247	0.673	0.295	0.365
										0.252	0.187	0.469	0.182	0.252	0.169			0.139	0.491	1.524	0.716	0.204	0.495			0.13	0.117	0.816	0.187	0.178	0.308			0.117	0.347	0.395	0.291	0.469	0.113				0.126	0.313	1.337	0.178	0.269
										0.265	0.117	0.187	0.195	0.278	0.156			0.148	0.213	0.156	0.126	0.634	0.213			0.256	0.109	0.187	0.187	0.156	0.426			0.165	0.213	0.178	0.573	0.252	0.182				0.352	0.156	0.326	0.782	0.53
										0.634	0.256	0.169	0.426	0.261	0.161			0.143	0.265	0.304	0.347	0.208	0.742			0.182	0.213	0.165	0.504	0.113	0.135			0.347	0.23	1.116	0.152	0.326	0.195				1.125	1.016	0.339	0.109	0.63
										0.139	0.261	0.182	0.104	0.182	1.368			0.347	0.174	0.703	0.352	0.243	0.408			0.113	1.29	0.33	0.265	0.313	0.525			0.525	0.278	0.321	0.282	0.195	0.391				0.265	0.239	0.217	0.274	0.113
										0.543	0.178	0.104	0.221	0.109	0.152			0.829	0.109	0.326	0.243	0.838	0.178			0.109	3.856	0.113	3.374	0.304	0.504			0.174	0.703	0.117	0.517	0.247	0.139				0.2	0.139	0.46	0.925	0.469
										0.356	0.282	0.139	0.135	0.951	0.204			0.113	0.182	0.378	0.274	0.126	0.373			0.994	0.109	1.481	0.2	0.274	0.195			0.773	0.261	0.369	0.143	0.139	0.174				0.521	0.252	0.208	0.174	0.126
										0.226	0.109	0.187	0.538	0.473	0.317			0.404	0.508	0.135	0.178	0.169	0.122			0.291	0.178	0.213	0.252	0.113	0.148			0.109	1.09	0.169	0.399	0.148	0.334				0.165	0.369	0.491	0.465	0.139
										0.855	0.347	0.456	0.187	3.4	0.308			0.165	0.221	0.165	0.135	0.525	0.217			0.2	0.66	0.256	0.104	0.169	0.213			0.326	0.378	0.591	0.252	0.161	0.13				0.113	0.317	0.143	0.126	0.282
										0.161	0.213	0.139	0.104	0.187	0.356			0.217	0.465	0.13	0.699	0.109	0.178			0.239	0.109	0.347	0.391	0.156	0.113			0.113	0.343	0.256	0.156	0.113	0.226				0.269	0.269	0.326	0.182	0.135
										0.148	0.512	0.156	0.148	0.13	0.135			0.113	0.412	0.13	0.295	0.226	0.148			1.059	0.36	0.799	0.178	0.942	0.282			0.747	0.369	0.352	0.808	0.252	0.2				0.521	0.165	0.282	0.191	2.887
										0.139	0.117	0.122	0.126	0.391	0.156			0.412	0.152	0.317	0.36	1.064	0.595			0.829	0.113	0.968	0.456	0.417	0.104			0.304	0.382	0.373	0.143	0.247	0.247				2.245	0.109	0.504	0.443	0.395
										0.842	0.247	0.174	0.304	0.122	0.226			0.169	0.247	1.055	0.556	0.113	0.274			0.821	0.191	0.334	0.13	0.152	0.252			0.191	0.213	0.426	1.02	0.126	0.104				0.135	0.799	0.3	0.673	0.234
										0.169	0.386	0.3	0.104	0.204	0.217			0.261	0.595	0.2	0.23	0.126	0.152			0.139	0.13	0.404	0.109	0.3	0.226			0.838	0.221	0.187	0.213	0.148	0.135				0.955	0.747	0.877	0.195	0.282
										0.356	0.426	0.117	0.109	0.104	0.716			0.139	0.434	0.938	0.23	0.187	0.907			0.182	0.2	0.126	8.597	0.478	0.486			0.504	0.122	0.161	0.135	0.274	0.2				0.721	0.582	0.473	0.178	0.247
										0.243	0.2	0.33	0.156	0.439	0.104			0.439	0.156	0.143	0.317	0.174	0.191			0.104	0.161	0.234	0.326	0.36	0.221			0.291	0.161	0.2	0.195	0.178	0.291				0.365	0.269	0.104	0.143	0.187
										0.291	0.964	0.117	0.53	0.117	0.109			0.239	0.113	0.252	0.426	0.122	0.916			0.282	0.269	0.113	0.252	0.252	0.247			0.326	1.88	0.821	0.213	0.113	0.156				1.125	0.447	0.139	0.208	0.122
										0.2	0.221	0.148	0.165	0.356	1.433			0.925	0.13	0.191	0.117	0.269	0.195			0.122	0.126	0.226	0.148	0.278	0.213			0.543	0.582	0.873	0.647	0.195	0.256				0.178	0.234	0.291	0.261	2.232
										0.573	0.148	0.174	0.178	0.148	0.269			0.517	0.126	0.365	0.109	0.195	0.669			0.152	0.295	0.265	0.152	0.156	0.469			0.547	0.408	0.838	0.135	0.104	0.143				0.161	0.148	0.169	0.122	0.334
										0.317	0.117	0.117	0.126	0.191	0.143			0.148	0.504	0.304	0.508	0.169	0.113			0.204	0.169	0.148	0.104	1.394	0.152			0.204	0.334	0.148	0.126	0.66	0.152				0.942	0.439	0.43	0.3	0.408
										0.247	0.96	2.662	0.104	0.208	0.165			0.139	0.2	0.139	1.007	0.412	0.994			0.182	0.109	1.216	0.109	0.617	0.282			0.916	0.135	0.647	0.651	0.117	0.278				0.591	1.311	0.369	1.763	0.122
										0.625	0.122	0.408	0.304	0.226	0.243			0.864	0.165	0.478	0.182	0.456	0.122			0.391	0.317	0.208	0.499	0.143	0.482			0.195	0.156	0.126	0.143	0.243	0.161				0.239	0.365	4.177	0.161	0.191
										0.221	0.104	0.295	0.343	0.204	0.287			4.225	0.534	0.343	1.181	0.426	0.23			0.339	0.109	0.217	0.169	0.278	0.313			0.243	0.417	0.143	0.113	0.395	0.165				0.109	0.122	1.915	0.347	0.122
										0.109	0.213	0.165	0.287	0.126	0.204			0.174	0.234	0.213	0.104	0.256	0.799			0.204	0.143	0.152	0.234	0.161	0.234			0.152	0.208	3.352	0.135	0.113	0.269				0.243	0.109	0.3	0.239	0.239
										0.135	0.369	0.161	1.35	0.247	0.534			0.161	0.326	0.156	0.508	0.109	0.426			0.352	0.33	0.764	0.178	0.256	0.122			0.291	0.369	0.981	0.169	0.13	0.486				0.104	0.135	0.517	0.851	1.016
										3.634	0.148	0.156	0.122	0.117	0.625			0.165	0.564	0.256	0.973	0.234	0.161			1.237	0.243	0.109	0.161	0.143	0.643			0.195	0.968	0.117	0.139	0.473	0.161				0.135	0.521	0.148	0.308	0.187
										0.456	0.178	1.125	1.342	0.13	0.738			0.339	0.703	0.977	0.777	0.278	0.356			0.986	0.122	2.996	0.556	0.252	0.399			0.356	0.143	0.408	0.221	0.708	0.13				0.43	0.434	0.178	0.434	0.834
										0.161	0.161	0.2	0.304	0.295	0.126			0.929	0.252	0.182	0.308	0.803	0.408			0.291	0.738	0.46	0.143	0.3	0.343			0.165	0.109	0.664	0.382	0.169	0.169				0.135	0.13	0.604	0.591	0.326
										0.117	0.573	0.3	0.261	0.13	0.521			0.452	0.217	0.122	0.178	0.165	0.156			0.412	0.508	0.191	0.13	0.126	0.3			0.169	0.13	0.234	0.282	0.217	0.317				0.274	0.226	0.382	1.633	0.139
										0.139	0.195	0.3	0.365	0.104	0.191			0.287	0.313	0.295	0.3	0.213	0.334			0.326	0.182	0.439	0.109	0.213	0.647			0.226	0.113	0.217	0.23	0.317	0.356				1.342	1.324	2.11	0.981	0.174
										0.287	0.126	0.109	0.36	0.13	0.313			0.634	0.187	0.204	1.112	0.317	0.378			0.156	0.226	2.64	0.143	0.2	1.016			4.329	0.169	0.152	0.187	0.143	0.213				1.224	0.182	0.217	0.499	0.169
										0.321	0.126	0.165	0.104	0.269	0.204			0.482	0.178	0.556	0.521	0.517	0.135			0.508	0.426	0.165	0.156	1.732	0.23			0.317	0.339	0.152	0.156	0.169	0.265				0.208	0.143	0.773	0.482	0.321
										0.282	0.339	0.308	0.117	0.165	0.174			0.36	0.256	0.769	0.122	0.139	0.126			0.712	0.265	0.899	0.135	0.165	1.051			0.265	0.195	0.109	0.204	0.265	0.352				0.53	0.247	0.421	0.465	0.2
										0.139	0.326	2.201	0.386	0.265	0.821			0.447	0.247	0.113	1.086	0.161	0.191			0.104	0.161	0.842	0.187	0.256	0.352			0.382	0.191	0.109	0.221	0.751	0.204				0.591	2.592	0.499	0.169	0.156
										0.148	0.174	0.182	0.317	0.191	0.36			0.412	0.877	0.191	0.109	0.382	0.204			0.23	0.282	0.365	0.282	0.204	0.104			0.508	0.799	0.156	0.109	0.182	0.104				0.808	0.282	0.569	0.139	0.577
										2.662	0.156	0.825	0.113	0.239	0.382			2.062	0.143	0.669	0.135	0.2	0.243			0.252	0.178	1.09	0.13	0.577	0.113			0.282	0.221	0.274	0.135	0.712	0.204				0.269	0.135	1.958	0.143	0.156
										0.122	0.148	0.113	0.143	0.169	0.152			0.126	0.126	0.104	0.13	0.738	0.551			0.339	0.161	0.894	0.191	0.352	1.468			0.104	0.23	0.79	0.243	0.152	0.169				0.621	1.112	0.117	0.143	0.122
										0.152	0.113	0.169	0.321	0.499	0.955			0.577	0.191	0.339	0.261	0.864	0.143			0.148	0.213	0.152	0.148	0.2	0.126			0.109	0.169	0.187	0.204	0.182	0.126				0.317	3.695	0.352	0.304	0.152
										0.33	0.439	0.143	0.391	1.337	0.712			0.165	0.261	0.139	0.712	0.261	0.282			0.313	0.308	0.117	0.113	0.326	0.256			0.521	0.126	0.543	0.499	0.226	0.122				0.234	0.591	0.595	0.13	0.135
										0.868	0.161	0.126	0.56	0.408	0.478			0.373	0.213	0.317	0.104	0.3	0.169			1.22	0.161	1.954	0.139	0.213	0.287			0.139	0.165	0.161	0.174	1.029	0.404				1.924	0.104	0.729	0.456	0.109
										0.208	0.591	0.191	0.295	0.204	0.491			0.117	0.421	0.291	0.169	0.287	0.521			0.13	0.143	0.126	0.156	0.174	0.395			0.113	0.465	0.274	0.161	0.947	0.161				0.973	1.177	0.109	0.152	0.126
										0.165	0.143	0.465	0.734	4.372	0.343			0.321	0.143	3.956	0.339	0.135	0.234			0.143	0.143	0.582	0.122	0.365	0.256			0.161	0.217	0.243	0.291	0.109	0.122				0.582	0.729	0.195	0.308	0.187
										0.434	3.287	0.261	0.178	0.178	0.404			0.265	1.029	0.612	0.109	0.247	0.317			0.326	0.382	0.104	0.122	0.291	0.504			0.13	0.282	0.842	0.347	0.152	0.109				0.217	0.53	4.359	0.252	0.2
										0.274	0.534	0.208	3.23	0.226	0.187			0.986	0.543	0.404	0.634	0.512	0.187			1.177	0.243	0.226	0.66	0.208	0.356			0.426	0.96	2.188	0.187	0.664	0.126				0.23	0.174	0.243	0.204	0.256
										0.247	0.174	0.278	0.23	0.599	0.36			0.208	0.239	0.295	0.261	0.221	0.591			0.126	0.412	0.104	0.647	0.139	0.239			0.148	0.169	0.221	0.208	0.156	0.226				0.234	0.352	0.139	2.171	0.473
										0.287	0.699	0.178	0.682	0.226	0.469			0.152	0.187	0.13	0.234	0.973	0.33			0.443	0.161	0.195	0.226	0.352	0.122			0.117	0.395	0.13	0.569	1.897	0.126				0.356	0.261	0.256	0.143	1.237
										0.252	0.161	0.109	0.412	0.226	1.168			0.204	0.109	0.135	0.421	0.139	0.143			1.841	0.486	0.169	0.113	0.482	0.126			1.211	0.187	0.143	0.139	0.165	0.161				0.217	0.265	0.447	0.551	0.643
										0.239	0.13	0.226	0.486	1.094	1.581			0.274	0.317	0.174	0.504	0.156	0.104			0.156	0.265	0.13	0.135	0.282	0.269			0.408	0.126	0.291	0.13	0.104	0.191				0.408	0.347	0.408	0.79	0.139
										0.148	0.178	0.447	0.261	0.156	0.708			0.122	1.611	0.239	0.13	0.352	0.378			0.664	0.139	1.029	0.13	0.473	0.265			0.122	0.187	0.152	0.208	1.059	0.109				0.317	0.278	0.178	0.143	0.104
										0.152	0.117	0.169	0.421	0.139	0.243			0.195	0.278	0.195	0.208	0.208	0.104			0.126	0.23	0.738	1.185	0.234	0.326			3.005	0.408	0.165	0.113	0.395	0.13				0.2	0.165	0.538	0.261	0.365
										0.708	0.447	0.178	0.217	0.291	0.408			0.452	0.117	0.452	0.808	0.313	0.23			0.156	0.178	2.718	0.265	0.143	0.599			0.126	0.99	0.864	0.113	0.33	0.234				0.347	0.187	0.269	0.247	0.139
										0.187	0.391	0.165	0.126	0.139	0.621			0.252	0.156	0.135	0.187	3.474	0.217			0.165	0.226	0.113	0.304	0.417	0.208			0.126	0.169	0.317	0.152	0.156	1.09				0.2	0.234	0.161	0.226	0.499
										0.569	0.53	0.243	0.469	0.265	0.109			0.577	0.187	0.117	0.287	0.821	0.221			0.404	0.174	1.146	2.696	0.473	0.152			0.821	0.148	0.139	0.217	0.43	0.148				0.543	1.416	0.152	0.117	0.352
										3.422	0.326	0.2	0.243	0.343	0.143			0.803	0.23	0.612	0.621	0.213	0.326			0.469	0.334	0.122	0.378	0.295	0.478			0.261	0.195	0.182	0.161	0.43	0.543				0.139	0.126	0.36	3.026	0.178
										0.326	0.573	0.182	0.187	0.122	0.234			1.198	0.2	0.169	0.499	0.452	0.365			0.256	0.126	0.252	0.169	0.386	0.169			0.213	0.148	0.634	0.347	0.517	0.113				0.126	0.2	0.13	0.208	0.126
										0.23	0.143	1.654	0.274	0.968	0.274			0.304	1.02	0.195	0.308	0.243	0.143			0.104	0.816	0.304	0.295	0.278	0.139			0.46	0.139	0.104	0.573	0.556	0.174				0.143	0.33	0.122	0.308	0.122
										0.478	0.204	0.334	0.191	0.491	0.369			0.226	0.482	0.135	0.117	0.356	0.33			0.365	0.347	0.187	0.174	0.204	0.135			1.624	0.716	0.265	0.117	0.842	0.2				0.161	0.399	0.756	0.452	0.486
										0.282	0.161	0.191	0.221	0.165	0.148			0.195	0.573	0.221	0.373	0.247	0.395			0.382	0.13	0.152	0.256	0.104	0.386			0.152	0.369	0.161	0.178	0.191	0.13				1.581	0.165	0.182	0.521	0.708
										0.143	0.169	0.122	0.165	0.117	0.221			0.104	0.195	0.326	0.434	0.152	0.955			0.143	0.482	0.538	0.13	0.208	0.187			0.152	0.261	0.169	0.321	0.213	0.213				0.343	0.347	0.234	0.135	0.404
										0.143	0.156	0.465	0.343	0.161	0.556			0.23	0.334	0.148	0.395	0.169	0.56			2.323	0.117	0.894	0.23	0.165	0.126			1.355	0.508	0.226	0.434	0.551	0.126				2.345	0.2	0.143	0.161	0.165
										1.081	0.951	0.104	0.873	1.072	0.586			0.773	0.104	0.143	0.169	0.352	1.928			0.929	0.912	1.216	0.282	0.491	0.356			0.239	0.434	0.109	0.139	0.109	0.599				1.285	0.577	0.161	0.213	1.528
										0.426	0.143	0.221	0.174	0.104	0.326			0.391	0.156	0.452	0.708	0.13	0.148			0.195	0.143	0.326	0.695	0.274	0.191			0.13	0.117	0.764	0.525	0.269	0.304				1.146	0.504	0.126	0.109	0.156
										0.708	0.365	0.156	0.834	0.373	0.122			0.104	0.187	0.13	0.117	0.152	0.764			1.411	0.135	0.378	0.135	0.217	0.473			0.143	0.261	0.673	0.156	0.3	0.443				0.339	0.126	0.274	0.43	0.669
										0.825	0.113	0.56	0.126	0.122	0.525			0.452	0.113	0.538	0.469	0.135	0.278			0.521	0.226	0.334	0.187	0.165	0.347			0.13	0.161	0.117	0.521	0.122	0.161				0.308	0.187	0.808	0.217	0.208
										0.109	0.195	0.13	0.478	0.221	0.109			0.291	0.543	0.378	0.469	0.217	0.182			0.139	0.104	1.051	0.143	0.395	0.143			0.647	0.165	0.122	0.208	0.625	0.113				0.716	0.53	0.221	0.109	0.169
										0.169	0.53	0.104	0.234	0.156	0.143			0.508	0.217	0.282	0.247	0.486	0.499			1.138	0.221	0.608	0.161	0.443	0.213			0.109	0.113	0.399	0.226	0.226	0.482				0.439	0.178	0.287	0.456	0.295
										0.117	0.122	0.751	0.217	0.352	1.363			0.313	0.729	0.182	0.725	0.69	0.36			0.187	0.122	0.208	0.169	0.304	0.369			0.243	0.226	0.3	0.2	0.221	1.55				0.716	0.621	0.226	0.2	0.265
										0.725	0.382	0.443	0.473	0.404	2.193			1.411	1.116	0.434	0.178	1.025	0.443			0.126	0.226	2.705	3.283	0.152	0.291			0.109	1.242	0.708	0.326	0.782	0.521				0.538	0.868	0.169	0.109	0.143
										0.152	0.135	0.226	0.491	0.113	0.591			0.278	0.265	0.169	0.36	0.139	0.274			0.864	0.469	0.656	0.226	0.174	0.165			0.708	0.265	0.334	0.3	0.104	0.373				0.521	0.221	0.577	0.169	0.221
										0.122	0.321	0.465	0.148	0.156	0.135			0.152	0.174	0.122	0.13	0.117	0.195			1.146	0.2	0.46	0.156	0.113	1.455			0.122	0.499	0.2	0.287	0.56	0.274				0.152	0.434	1.211	0.543	0.352
										0.165	0.313	0.208	0.169	0.143	0.117			0.443	0.443	1.211	0.326	0.534	0.577			0.404	0.221	0.178	0.43	1.316	0.161			0.96	0.135	0.117	0.139	0.165	1.563				1.107	0.243	0.122	0.247	0.204
										0.786	0.508	0.139	0.122	0.195	0.165			1.077	0.165	0.247	0.417	0.352	0.287			0.109	0.182	2.362	0.217	0.317	0.13			0.113	0.543	0.221	0.894	0.512	0.156				0.191	0.525	0.152	0.187	0.317
										0.156	0.465	0.165	0.23	0.221	0.104			0.243	0.278	0.582	0.221	0.13	0.191			1.246	0.156	0.143	0.543	0.517	0.143			0.243	0.877	1.958	0.113	0.143	0.2				1.038	0.113	0.109	0.234	0.109
										0.117	0.178	0.13	0.104	0.495	0.221			0.239	0.239	0.391	0.664	0.152	0.234			0.169	0.161	0.221	0.122	0.399	0.365			0.174	1.094	0.191	0.152	0.117	0.122				0.308	0.347	0.282	0.143	0.195
										0.313	0.295	0.165	0.169	0.204	0.178			0.178	2.714	0.122	0.2	0.113	0.538			0.595	0.326	0.122	7.269	0.217	0.109			0.321	0.161	0.53	0.426	0.161	0.538				0.478	0.187	0.252	0.36	0.13
										0.247	0.712	0.174	0.174	0.165	0.2			0.221	0.152	0.104	0.256	0.469	0.608			0.23	1.107	1.976	0.577	0.187	0.139			0.504	0.269	0.143	0.274	0.113	0.69				0.378	0.274	0.782	0.191	0.169
										0.113	0.651	0.126	0.651	0.152	0.512			0.551	0.174	0.122	0.547	0.234	0.282			0.265	0.512	0.43	0.213	0.195	0.165			0.221	0.439	0.938	0.109	0.191	0.313				0.512	0.122	0.321	0.148	0.156
										2.605	1.007	0.161	0.217	0.2	0.265			0.682	0.426	0.161	0.343	0.143	5.406			0.13	0.195	0.2	0.13	0.195	0.165			0.148	0.139	0.204	0.113	0.122	0.482				0.951	0.165	0.148	0.135	0.117
										0.855	0.221	0.226	0.169	1.02	0.104			0.356	0.942	0.117	0.591	0.109	0.321			0.174	0.3	0.2	0.152	0.187	0.169			0.143	0.113	0.174	0.734	0.304	0.256				0.135	0.347	0.756	0.994	0.143
										0.469	0.117	0.491	0.135	0.708	0.521			0.135	0.178	0.152	0.122	0.169	0.208			0.399	0.161	0.13	0.152	0.187	0.135			0.343	1.185	0.656	0.182	0.126	0.369				0.109	0.569	0.365	0.252	2.149
										1.941	0.213	0.426	0.13	0.104	0.243			0.334	0.109	0.256	0.239	0.165	0.113			0.347	0.152	0.178	0.23	0.156	0.161			0.551	0.356	0.33	0.391	0.122	0.308				0.512	0.265	0.113	0.278	4.451
										0.113	0.208	0.156	0.456	0.104	0.213			0.221	0.104	0.178	0.143	0.23	0.221			0.499	0.117	0.122	0.221	0.412	0.135			0.287	0.334	0.295	0.122	0.195	1.463				1.055	0.152	0.13	1.329	0.139
										0.204	0.156	0.109	0.69	0.113	0.504			0.2	0.295	0.595	0.595	0.287	0.404			0.551	0.135	0.2	0.195	0.247	0.226			0.104	0.182	0.23	0.386	0.399	0.187				0.139	0.274	0.2	0.36	0.169
										0.143	0.208	0.113	0.135	0.756	0.117			0.3	0.174	0.308	0.104	1.077	0.934			0.152	0.143	0.139	0.187	0.178	0.274			0.252	0.469	0.417	0.278	0.113	0.469				0.517	0.104	3.508	0.182	12.562
										0.278	1.446	0.139	0.174	8.393	0.638			0.282	0.582	0.308	0.117	0.873	0.386			0.135	0.252	0.599	0.182	0.135	0.169			0.217	0.187	0.378	1.059	0.152	0.117				0.226	0.664	0.217	0.117	0.816
										0.195	0.738	0.195	1.937	0.139	0.934			0.117	3.964	0.122	0.412	0.321	0.373			0.174	0.265	0.326	0.517	0.135	0.104			0.395	0.126	0.777	0.195	0.117	0.725				0.521	0.191	0.161	0.143	0.126
										0.23	0.2	0.686	0.981	0.308	0.282			0.152	0.586	0.395	0.269	0.174	0.23			0.139	0.478	0.182	0.291	0.295	0.148			0.117	0.886	0.135	0.221	0.261	0.195				0.13	0.812	0.716	0.109	0.486
										0.161	0.287	0.135	0.582	0.143	0.187			0.334	0.46	0.412	0.109	1.22	0.122			0.195	0.113	0.486	0.117	0.378	0.291			0.117	0.282	1.251	0.182	0.104	0.243				0.491	1.98	0.625	0.3	0.204
										0.512	0.551	0.247	1.086	0.925	0.33			0.838	0.643	0.156	0.204	0.148	0.847			0.2	0.156	0.591	0.169	0.104	0.104			0.126	0.534	0.647	0.213	0.191	0.617				0.347	0.317	0.842	0.135	0.117
										0.265	0.287	0.326	0.182	2.61	0.621			0.187	0.282	0.204	0.143	0.152	0.447			0.456	0.169	0.126	0.23	0.221	0.187			0.122	0.174	0.243	0.247	0.161	0.426				0.595	0.834	0.278	0.903	0.495
										0.13	0.816	1.35	0.373	0.208	0.204			0.313	0.356	0.569	0.208	0.152	0.156			1.207	0.156	0.182	0.182	0.156	0.165			1.693	0.582	0.443	0.317	0.221	0.274				0.795	0.156	0.53	0.36	0.165
										0.569	0.278	0.156	0.243	0.256	0.226			0.239	0.426	1.211	0.391	0.109	0.934			0.135	0.521	0.3	0.122	0.113	0.195			5.532	0.382	0.169	0.139	0.187	0.313				0.538	0.156	1.033	0.786	0.247
										0.221	0.33	0.234	0.247	0.139	0.243			0.113	0.143	0.651	0.152	0.443	0.126			0.3	0.304	0.109	0.169	0.2	0.395			0.182	0.547	0.291	0.109	0.369	0.313				1.381	0.664	0.165	0.208	3.86
										0.434	0.234	0.265	0.204	0.252	0.126			0.117	0.317	0.287	0.499	0.221	0.139			0.174	0.23	1.02	0.139	0.174	0.399			0.252	0.343	0.369	0.143	0.2	0.126				0.465	0.135	0.113	0.3	0.36
										0.117	0.174	0.56	0.13	0.217	1.437			0.321	0.343	0.122	0.182	0.113	0.104			0.534	0.295	0.117	0.126	0.122	0.117			0.113	0.117	0.122	0.269	0.3	0.3				0.165	0.625	0.591	0.13	0.703
										0.378	0.113	0.182	0.252	0.178	0.295			0.148	0.252	0.608	0.382	0.365	0.382			1.654	0.278	0.169	0.239	0.274	0.13			0.2	0.126	0.122	0.122	0.295	0.113				0.777	0.122	0.161	1.02	0.187
										0.2	0.135	0.148	0.43	0.169	0.313			0.278	0.113	0.104	0.195	0.373	0.3			0.617	0.317	0.113	0.117	0.304	0.252			0.577	0.213	1.976	0.109	0.143	0.195				0.204	0.169	0.143	1.025	0.148
										0.204	0.973	0.109	0.234	0.109	0.104			0.143	0.191	0.13	0.295	0.391	0.973			0.36	0.152	0.126	0.326	0.13	0.165			0.234	0.973	0.247	0.204	0.295	0.226				0.903	0.104	0.126	0.304	0.122
										0.13	0.126	0.156	0.282	0.473	0.89			0.669	0.109	0.109	1.294	0.152	0.226			0.252	0.373	1.498	0.452	0.182	0.469			0.356	0.113	0.473	0.152	2.492	0.443				0.452	0.3	0.143	0.104	0.109
										0.152	0.122	6.174	0.239	0.23	0.504			0.161	0.169	0.152	0.534	0.239	0.148			0.907	0.143	0.182	0.113	0.829	0.208			0.178	0.174	0.269	0.165	0.169	0.161				0.313	0.321	0.234	0.148	0.213
										0.104	0.343	1.442	0.929	0.161	0.178			0.243	0.239	0.243	0.104	0.161	0.126			0.439	0.591	0.495	0.109	0.182	0.122			0.708	0.291	0.122	0.187	0.66	0.152				0.382	0.412	0.13	0.599	1.246
										0.621	0.699	0.117	0.495	0.247	0.686			0.126	0.148	0.113	0.321	0.226	0.13			0.117	0.334	0.291	1.628	0.287	0.113			0.187	0.221	0.247	0.109	0.139	0.439				1.563	0.434	0.204	0.156	0.152
										0.187	0.2	0.473	0.382	0.187	0.386			2.08	0.703	0.916	0.104	0.135	0.747			0.556	0.113	0.577	0.109	0.234	0.478			0.156	0.217	0.226	0.443	1.125	0.117				1.433	0.156	0.617	0.135	0.512
										0.122	0.13	0.421	0.204	0.187	0.174			0.243	0.256	0.191	0.122	0.165	0.334			0.291	0.421	0.139	2.097	0.113	0.113			0.234	0.33	0.334	0.582	0.417	0.256				0.899	0.117	0.434	0.13	0.456
										0.23	0.156	0.343	0.525	0.243	0.604			0.538	0.751	0.365	0.109	0.512	0.217			0.109	0.208	0.161	0.169	0.747	0.126			0.308	0.122	0.161	0.148	0.408	0.13				0.3	0.443	0.13	1.316	0.252
										0.278	0.113	0.213	0.36	0.213	0.278			0.117	0.261	0.104	0.278	0.191	0.13			0.204	0.265	0.491	0.109	0.282	0.182			0.221	0.582	0.165	0.13	0.265	0.452				0.139	0.864	0.217	0.104	0.217
										0.365	0.204	0.773	0.126	0.261	0.117			0.113	0.673	0.204	0.821	0.113	0.356			0.156	0.261	0.964	0.109	0.239	0.347			0.174	0.282	0.256	0.256	0.165	1.307				0.265	0.126	1.016	0.534	0.313
										0.282	0.117	0.104	0.126	0.261	0.512			0.143	0.117	0.226	0.473	0.126	0.556			0.282	0.234	1.112	0.204	1.376	0.252			0.191	0.53	0.499	0.104	0.386	0.261				0.352	1.042	1.65	0.261	0.13
										0.573	0.547	0.473	0.556	0.187	0.247			0.156	0.412	0.122	0.135	0.916	0.473			0.204	0.204	1.255	0.135	0.104	0.651			0.126	0.239	0.169	0.191	0.148	0.682				0.152	0.456	0.291	1.329	0.126
										0.764	2.466	0.252	0.838	0.109	0.187			0.122	0.143	0.126	0.777	0.569	4.88			0.708	0.187	0.148	0.191	2.432	0.143			0.243	0.143	0.751	1.333	0.135	0.291				0.135	0.508	0.109	0.486	0.13
										0.161	0.117	0.234	0.122	0.152	0.135			0.139	0.165	0.634	0.261	3.977	0.191			0.421	0.152	0.282	0.204	0.504	0.239			0.13	0.204	0.139	0.677	0.169	0.109				0.76	0.53	1.507	0.247	0.465
										0.135	0.109	0.152	0.404	0.152	1.342			0.174	0.261	0.104	0.651	0.221	0.113			0.217	0.291	0.591	0.13	0.152	0.161			0.182	0.139	1.424	0.2	0.165	0.161				0.3	0.247	0.169	0.113	1.077
										0.113	0.135	0.282	0.122	0.148	0.174			0.143	0.191	2.531	1.224	0.213	0.517			2.492	0.139	0.156	0.182	0.708	3.404			0.239	0.143	1.429	0.625	0.247	0.104				0.408	0.104	0.282	0.113	0.208
										0.265	0.217	0.274	0.23	0.226	0.352			0.321	0.356	0.104	0.122	0.213	0.478			0.643	0.334	0.135	0.3	0.347	0.365			0.135	0.208	0.534	0.109	0.204	2.861				0.417	0.169	0.356	0.182	0.143
										0.465	0.634	0.187	0.13	0.287	0.69			0.326	0.352	0.165	0.3	0.729	2.293			0.247	0.109	0.239	0.247	0.156	0.274			0.269	0.148	0.334	0.208	0.43	0.239				0.469	1.494	0.152	0.76	1.255
										0.195	0.13	0.135	0.564	0.143	0.664			0.282	0.165	0.122	0.169	3.743	0.135			0.122	0.317	0.174	0.109	0.495	0.126			0.152	0.109	0.569	0.126	0.178	0.195				0.204	0.2	0.191	0.13	0.135
										0.256	0.122	0.152	0.148	0.109	0.191			0.152	0.226	0.265	0.221	0.182	0.221			0.365	0.117	0.122	0.169	0.36	0.33			0.161	0.135	0.243	0.126	0.13	0.122				1.489	0.23	0.334	0.265	0.465
										0.187	1.068	0.104	0.143	0.256	1.138			0.109	0.109	0.122	0.152	0.308	0.226			0.599	0.317	0.352	0.13	0.113	0.256			0.165	0.469	0.617	0.278	0.204	0.478				2.384	0.143	0.847	0.521	0.126
										0.382	0.256	0.182	0.304	0.321	0.682			0.165	1.411	0.213	0.13	0.703	0.903			0.2	0.278	0.139	2.883	0.395	0.955			0.256	0.226	0.417	0.226	0.308	0.152				0.577	0.243	0.126	0.287	0.143
										0.53	0.213	0.122	11.789	0.161	0.126			0.239	0.295	0.169	0.317	1.772	0.582			0.256	0.122	0.165	0.182	0.373	0.152			0.13	0.117	0.63	0.221	0.135	0.195				0.122	0.382	0.278	0.465	1.159
										0.269	0.426	0.682	0.148	0.135	0.252			0.426	0.586	0.564	0.699	0.33	0.317			0.208	0.36	0.452	0.213	0.36	0.239			0.113	0.274	0.117	0.135	0.221	0.169				0.113	0.408	0.161	0.152	0.352
										0.347	0.716	0.169	0.643	0.117	1.19			0.577	0.247	0.443	0.152	0.156	0.221			0.239	0.109	2.445	0.391	0.3	0.373			0.295	0.343	0.265	0.469	0.473	0.156				0.569	0.256	0.981	0.76	0.308
										2.219	0.234	0.122	0.373	0.304	0.204			0.217	1.19	0.434	0.174	0.486	0.204			0.156	0.109	0.456	0.191	0.465	0.109			0.695	0.104	0.148	0.152	0.274	0.399				0.239	0.634	0.703	0.2	0.287
										0.174	0.165	0.274	0.473	0.161	2.267			0.2	0.855	1.971	0.2	0.369	0.191			0.669	0.256	0.695	0.104	0.395	0.182			0.265	0.881	0.226	0.148	0.23	0.373				0.2	0.187	1.411	0.113	0.221
										1.702	0.621	0.308	0.456	0.334	0.182			0.195	0.373	0.113	0.764	0.143	0.104			0.182	0.886	0.36	0.547	0.156	0.369			0.152	0.23	0.169	0.23	0.117	0.113				0.382	0.274	1.62	0.156	0.682
										0.604	0.148	0.256	0.109	0.13	0.495			0.452	0.63	0.252	0.234	0.638	0.282			0.239	0.308	1.476	0.117	0.126	0.152			0.126	0.213	0.174	3.465	0.213	0.308				1.35	2.21	0.421	0.287	0.104
										0.13	0.247	0.174	0.256	0.161	0.13			0.217	0.117	0.343	0.369	0.122	0.221			0.638	0.182	0.126	4.537	0.126	0.113			0.13	0.274	0.764	0.204	0.148	0.252				0.412	0.13	0.782	1.659	0.499
										0.399	0.282	0.174	0.3	0.556	0.977			0.395	0.877	0.104	0.178	0.126	0.308			0.165	0.13	0.274	0.673	0.187	0.126			0.161	0.547	0.478	0.234	0.174	0.886				1.533	0.261	0.117	0.152	0.117
										0.178	0.412	0.109	0.169	0.287	0.221			0.278	0.165	0.534	0.313	0.343	1.198			0.174	0.135	1.038	0.169	0.261	0.117			0.274	0.308	0.117	1.029	0.282	0.152				0.117	0.365	0.256	0.195	0.656
										0.291	0.109	0.169	0.412	0.447	0.751			0.347	0.104	3.165	0.304	0.13	0.799			0.169	0.478	0.135	0.169	0.204	0.13			0.13	0.143	0.104	0.104	0.109	0.174				0.282	0.699	0.252	0.117	0.443
										0.126	0.165	0.604	0.261	0.204	0.551			0.282	0.143	0.143	0.195	0.126	0.247			0.521	0.113	0.122	0.122	0.443	0.109			0.156	0.195	0.313	0.421	0.243	0.756				1.159	0.126	0.148	0.46	0.287
										0.443	0.117	0.968	0.182	2.44	0.109			0.174	0.23	0.3	0.247	0.86	0.2			2.618	0.182	0.373	0.23	2.145	0.321			0.139	0.143	0.104	0.13	0.412	0.161				0.473	0.213	0.729	0.143	0.113
										0.491	0.2	0.148	0.191	0.339	0.582			0.465	0.551	0.491	0.122	0.204	1.993			0.143	0.143	0.465	0.247	0.122	0.321			0.139	0.208	0.165	0.161	0.399	0.291				0.369	0.117	0.321	1.029	0.243
										0.169	0.247	1.246	0.195	0.369	0.148			0.512	0.104	0.165	0.417	0.13	0.135			0.825	0.339	0.486	0.117	0.234	0.265			1.698	0.195	0.582	0.747	0.117	0.304				0.156	0.143	0.104	0.278	0.829
										0.204	0.23	0.417	0.321	0.165	2.306			0.13	0.169	0.104	0.36	0.564	0.152			0.152	0.156	0.404	0.195	0.239	0.434			0.89	0.187	1.242	0.291	0.117	0.269				0.608	0.326	0.169	0.517	0.161
										0.838	0.169	0.36	0.109	0.13	0.33			0.482	0.274	0.408	0.907	1.711	0.408			0.278	0.182	0.195	0.169	0.113	0.182			1.55	0.117	0.126	0.226	0.204	0.234				0.104	0.551	0.182	0.122	0.104
										0.582	0.117	0.117	0.109	0.769	1.976			0.326	0.117	0.226	0.143	0.586	0.161			0.169	0.113	0.169	0.117	0.339	0.53			0.152	0.126	0.139	0.252	0.174	0.165				0.234	1.077	0.161	0.174	0.247
										0.148	0.178	0.33	0.395	0.122	0.195			0.569	0.569	0.213	3.278	0.204	0.148			0.178	0.165	0.308	0.352	0.213	0.378			0.148	0.3	0.695	0.282	0.2	0.208				0.512	0.291	0.135	0.782	0.143
										0.174	0.135	0.182	0.122	0.135	0.256			0.308	0.226	0.104	0.3	0.525	0.191			0.408	0.143	0.287	0.104	0.382	0.308			0.104	0.104	0.456	0.191	0.165	0.234				0.174	0.122	0.347	0.191	0.178
										0.269	0.291	0.2	0.274	0.165	0.756			0.191	0.117	0.256	0.135	0.274	0.33			0.478	0.33	0.252	0.356	0.573	0.382			0.317	0.356	0.269	0.291	0.174	0.369				0.152	0.421	0.178	0.386	0.373
										0.287	0.126	0.643	0.174	0.343	0.104			0.656	0.139	0.304	0.213	1.798	0.178			0.135	0.139	0.36	0.135	0.113	0.261			0.126	0.104	0.521	0.287	0.382	0.117				0.864	0.122	0.373	0.113	0.2
										0.382	0.339	0.156	0.452	0.135	0.204			1.172	1.025	0.104	0.208	0.473	0.512			0.304	0.647	0.452	0.113	0.104	0.473			0.165	0.421	1.316	0.109	0.109	0.104				0.43	0.208	0.399	0.534	0.339
										0.174	0.439	0.3	0.148	0.135	0.612			0.378	0.291	0.104	0.226	1.633	0.912			0.491	0.109	0.109	0.13	0.412	0.217			0.812	0.647	0.191	0.417	0.508	0.256				0.247	0.204	0.404	0.117	0.221
										0.278	0.135	0.148	3.513	0.13	0.109			0.122	0.247	0.139	0.139	0.204	0.508			0.339	0.812	0.156	0.226	0.234	0.36			1.789	0.465	0.217	0.109	0.274	0.343				0.252	0.465	0.304	0.256	0.109
										0.143	0.282	0.169	0.321	0.191	0.169			0.465	0.53	0.412	0.178	0.599	0.113			0.673	1.654	0.139	0.117	0.161	0.165			0.139	0.386	0.104	0.204	0.278	2.271				0.443	1.759	0.391	0.104	0.495
										0.439	0.161	0.243	0.226	0.117	0.734			0.104	0.13	0.373	0.139	0.169	0.191			0.178	0.842	0.204	0.234	0.334	0.69			0.643	0.226	1.164	0.339	0.3	0.13				0.812	0.139	0.143	0.412	1.259
										0.612	0.647	0.109	0.161	0.161	0.117			6.083	0.195	0.508	0.122	0.404	0.148			0.208	0.295	0.126	0.156	0.122	0.243			0.543	0.126	0.291	0.156	0.769	0.135				0.156	0.855	0.174	0.682	0.213
										0.109	0.352	0.986	0.612	0.382	0.265			0.738	0.287	0.365	0.13	1.064	0.907			1.138	0.161	0.3	0.369	0.113	0.104			0.417	0.517	0.152	0.204	0.152	0.161				1.09	2.666	0.135	0.152	0.278
										0.252	0.252	0.109	1.602	0.148	0.213			2.019	0.113	0.174	0.278	0.3	0.521			0.191	0.304	0.152	0.261	0.282	0.669			0.148	0.182	0.282	0.139	0.178	0.191				0.161	1.789	0.421	0.291	0.426
										0.174	0.113	0.278	0.187	0.326	0.356			0.921	0.182	0.174	0.521	0.191	0.143			0.404	0.604	0.873	0.113	0.191	5.975			1.294	0.252	0.126	0.287	0.2	0.165				0.595	0.803	0.447	0.465	0.152
										1.237	0.109	0.317	0.117	0.117	0.122			0.143	0.339	0.13	0.109	0.591	0.195			0.247	0.538	0.625	0.135	0.187	0.608			0.152	0.378	0.673	0.426	0.156	0.287				1.264	0.152	0.208	0.156	0.148
										2.089	0.109	0.122	0.326	0.113	0.977			0.261	0.152	0.3	0.404	0.139	0.356			0.178	0.204	0.165	0.135	0.109	3.469			0.156	0.156	0.152	0.213	0.169	0.148				0.165	0.139	0.36	0.265	0.317
										0.104	0.152	1.554	3.013	0.274	0.174			0.756	0.434	0.756	0.113	2.336	0.191			0.356	0.347	0.23	1.798	0.339	0.126			0.261	0.239	0.252	0.534	0.287	0.122				0.13	0.334	0.135	0.434	0.278
										0.247	0.165	0.13	0.113	0.148	0.178			0.591	0.156	0.191	0.612	0.143	0.664			0.291	0.113	0.117	0.122	0.816	0.269			0.213	0.864	4.242	0.191	0.122	0.109				0.621	0.426	0.256	0.161	0.252
										0.104	0.135	0.104	0.261	0.334	0.339			0.221	0.139	0.204	0.109	0.291	0.612			0.195	0.356	0.104	0.165	0.2	0.165			0.547	0.343	0.126	0.113	0.443	0.221				0.261	1.294	0.208	0.604	0.278
										1.133	5.362	0.599	0.169	2.74	0.795			0.452	0.469	2.314	0.261	0.703	0.339			0.239	0.321	0.148	0.456	0.187	0.169			2.927	1.294	0.187	0.122	0.117	0.143				0.109	1.984	0.404	0.156	0.703
										0.187	0.439	0.756	0.2	0.113	0.2			0.582	0.491	0.213	0.204	0.404	0.148			0.13	0.23	0.517	0.239	0.109	0.703			0.104	0.295	0.143	0.308	0.178	0.165				0.234	0.3	3.013	0.143	0.278
										0.382	0.122	0.243	0.221	0.165	0.139			0.313	0.608	0.942	0.3	0.399	0.169			0.595	0.139	0.747	0.256	0.326	0.378			0.156	0.287	0.33	0.195	0.347	0.139				0.326	0.426	0.109	0.226	0.634
										0.143	0.178	0.156	0.469	0.109	0.117			0.295	0.408	0.886	0.13	0.148	0.921			0.834	0.169	0.191	0.165	0.143	0.321			0.104	0.178	0.36	0.269	0.117	0.156				0.395	0.456	0.465	0.191	0.174
										0.152	0.543	0.23	0.412	0.634	0.156			0.208	0.365	0.295	0.777	0.178	0.109			0.261	0.274	0.808	0.122	0.221	0.699			0.239	0.247	0.122	0.226	0.204	0.139				0.43	0.291	0.482	0.161	0.247
										0.135	0.178	0.148	0.287	0.226	0.291			0.799	0.269	0.352	0.221	0.139	0.234			0.174	0.156	0.135	0.148	0.456	0.439			0.126	0.517	0.178	0.139	0.426	0.439				0.126	0.456	1.064	0.239	0.122
										0.33	0.161	0.148	0.877	0.143	0.386			0.573	0.725	0.156	0.247	0.352	0.122			0.321	0.117	0.152	0.104	0.256	0.234			0.104	0.46	0.304	0.412	0.13	0.612				0.291	0.122	0.725	0.174	0.204
										0.135	0.86	0.595	0.265	0.152	0.104			0.117	0.104	0.191	1.025	0.117	0.334			0.386	1.533	0.165	0.13	0.278	0.573			0.139	0.169	0.178	0.278	0.36	0.109				0.399	1.45	0.308	0.534	0.712
										0.182	0.165	0.274	0.109	0.395	0.365			0.104	1.059	0.117	0.291	0.161	0.2			0.465	0.482	0.195	0.23	0.191	0.126			0.469	0.443	0.308	0.113	0.217	0.165				0.452	1.051	0.109	0.873	0.695
										0.577	0.808	0.443	0.169	0.33	0.3			0.269	0.742	0.339	0.308	0.365	0.13			0.278	0.169	0.816	0.308	0.356	2.974			0.295	1.064	0.148	0.408	0.282	0.152				0.182	0.808	1.663	0.135	0.117
										0.221	0.178	0.465	0.191	0.143	0.109			1.172	0.161	0.282	0.213	3.022	0.677			0.287	0.89	0.339	0.13	0.291	0.234			0.343	0.712	0.217	0.339	0.234	0.217				0.165	0.43	0.104	1.333	0.664
										0.712	0.274	0.33	0.174	0.139	0.386			0.122	1.663	0.252	0.269	0.161	0.708			0.495	0.33	0.109	0.191	0.122	3.617			0.382	0.499	0.256	0.278	0.135	0.703				0.3	1.316	0.139	0.161	0.421
										0.721	0.221	3.647	0.169	0.577	0.221			0.408	0.109	2.87	0.113	1.524	0.191			0.252	0.417	0.113	2.141	0.169	0.152			0.117	0.986	0.521	0.23	0.234	1.924				0.703	0.247	0.651	0.421	0.135
										0.169	0.3	0.213	0.104	2.818	1.12			0.66	0.13	0.113	0.304	0.226	0.239			0.152	0.261	0.499	0.191	2.054	0.3			0.109	0.182	0.3	0.195	0.182	0.152				0.291	0.178	0.152	1.52	0.156
										0.252	0.169	0.447	0.139	0.139	0.417			0.339	0.252	0.343	0.287	0.217	0.2			0.352	0.122	1.09	0.208	0.499	0.556			0.126	0.191	0.317	0.343	0.174	0.239				0.126	0.252	0.356	0.721	0.551
										0.938	0.395	0.465	0.864	0.104	0.33			0.382	1.159	0.217	0.174	0.104	0.447			0.135	0.182	0.664	0.135	0.117	0.321			0.404	0.447	0.195	0.161	0.252	0.117				0.135	0.117	0.208	0.178	0.256
										0.126	1.233	0.239	0.139	0.313	0.191			0.452	3.921	0.126	0.117	0.13	0.556			0.69	0.126	0.347	0.117	0.447	0.304			5.697	0.334	0.851	0.465	0.66	3.461				0.126	0.239	0.33	0.2	0.551
										0.664	0.847	0.3	0.23	0.217	0.135			0.117	0.412	0.799	0.643	0.221	0.53			1.533	0.426	0.152	0.469	0.247	0.182			0.751	0.673	0.217	0.386	1.515	0.156				0.456	0.182	0.36	0.751	0.208
										0.412	0.234	0.148	0.426	0.113	0.269			0.165	0.465	1.099	0.152	0.156	0.204			0.256	0.23	0.182	0.117	3.534	0.508			0.126	0.217	0.308	0.13	0.143	0.13				0.352	0.117	0.53	0.786	0.734
										0.486	0.491	0.282	0.139	0.139	0.122			0.143	0.278	0.373	0.126	0.243	0.152			0.686	0.174	0.265	0.139	0.178	0.404			0.152	0.356	1.007	0.191	0.439	0.13				0.178	0.13	1.064	0.247	0.682
										0.109	0.234	0.234	0.135	0.486	0.217			0.122	0.191	0.808	2.097	0.117	0.117			0.152	0.447	0.161	0.63	0.365	0.152			0.287	0.282	0.191	0.156	0.261	2.801				0.122	0.187	0.122	0.434	0.556
										0.382	0.543	0.117	0.243	0.169	0.182			0.104	0.187	0.117	0.439	0.465	0.834			0.152	0.195	0.643	0.221	0.395	0.612			0.43	0.143	0.295	0.117	0.187	0.23				0.313	0.234	0.122	1.016	0.751
										0.551	0.104	0.256	0.421	0.161	0.508			0.334	0.104	0.122	0.113	0.174	0.126			0.23	0.122	0.912	0.269	0.2	0.104			0.148	0.339	0.239	0.278	0.36	0.356				0.221	0.339	0.729	0.317	0.126
										0.217	0.217	0.256	0.23	0.135	0.265			3.808	0.274	0.117	0.135	0.169	0.161			0.113	0.169	0.274	0.152	0.161	0.217			0.104	0.174	0.217	0.126	0.122	0.13				0.221	0.221	0.981	0.834	0.343
										0.143	0.135	0.365	0.187	0.117	0.195			0.13	0.204	0.135	0.156	0.712	0.104			0.356	0.122	0.117	0.217	0.208	0.404			0.373	0.347	0.881	0.243	0.13	0.169				0.226	0.304	0.274	0.13	0.165
										0.139	0.2	0.178	0.334	2.193	0.23			0.113	0.291	0.178	0.239	0.104	0.169			0.213	0.156	0.287	0.499	0.113	0.152			0.53	0.326	0.239	0.169	0.604	0.165				0.13	1.559	0.182	0.591	0.569
										0.213	0.148	0.143	0.187	0.195	0.261			0.386	1.203	1.433	0.13	0.525	0.261			0.534	0.543	0.135	0.195	0.122	0.152			0.365	0.486	0.174	0.156	0.213	0.699				0.282	2.375	0.404	0.165	0.169
										2.023	0.508	0.187	0.221	0.182	0.13			0.213	0.135	0.452	0.591	0.256	0.109			0.156	0.326	0.716	0.23	0.404	0.139			0.152	0.638	0.161	0.334	0.109	0.161				0.165	5.962	1.824	0.126	0.213
										0.256	0.182	0.139	0.161	0.313	0.2			1.446	2.584	0.434	0.33	0.33	0.165			0.234	0.365	0.234	0.343	0.491	0.256			0.113	0.543	0.395	0.178	0.204	0.178				0.165	0.135	0.282	0.148	0.604
										0.217	1.385	0.486	0.369	0.113	0.373			0.386	0.695	0.143	0.729	0.161	0.174			4.112	0.295	0.152	0.208	0.148	0.256			0.261	0.13	0.247	0.252	0.191	0.842				0.204	0.208	0.208	0.369	0.521
										1.129	0.894	0.221	0.139	0.326	0.117			0.686	0.143	0.278	0.365	0.465	0.195			0.282	0.968	0.326	0.139	0.117	0.169			1.554	0.126	0.313	0.156	0.504	0.165				0.443	2.21	0.751	0.148	0.178
										0.599	0.143	0.404	0.278	0.43	0.152			0.907	0.573	0.117	0.291	0.156	0.174			0.343	12.744	0.187	0.122	1.971	0.135			0.274	0.165	0.126	0.161	0.13	0.182				0.113	0.274	0.135	0.551	0.356
										0.421	0.239	0.122	1.624	0.187	0.256			0.204	0.352	0.369	1.207	0.278	0.169			0.135	0.495	0.239	0.174	0.104	0.221			0.113	0.217	0.304	0.2	0.148	0.143				0.33	0.117	0.417	0.126	0.13
										0.612	0.313	0.478	0.208	0.13	0.452			0.2	1.389	0.2	0.13	0.169	0.191			0.304	0.373	0.169	0.148	0.195	0.195			0.182	0.821	0.104	0.135	0.261	0.13				0.122	0.148	0.317	0.443	0.208
										0.412	0.3	0.208	0.156	0.256	0.104			0.591	0.113	0.278	0.195	0.169	0.33			0.135	0.617	0.899	0.126	0.117	0.165			0.109	0.282	0.399	0.143	0.369	0.174				0.174	0.63	0.213	0.347	0.204
										0.313	0.334	0.109	0.161	0.152	0.135			0.221	0.999	0.113	0.738	0.638	0.148			0.174	0.243	0.143	0.113	0.135	0.282			0.135	0.213	0.265	0.126	0.143	0.46				0.187	0.999	0.221	2.002	0.148
										0.122	0.221	0.169	0.326	0.208	5.236			0.126	2.049	0.308	0.156	0.469	0.534			0.343	0.156	0.239	0.122	0.352	0.287			1.107	0.148	0.156	0.252	0.169	0.113				0.269	0.143	0.122	0.117	0.117
										0.161	0.148	0.204	0.365	0.152	0.156			1.003	0.521	0.161	0.756	0.139	0.208			0.195	0.143	0.143	0.143	0.122	0.478			0.191	0.126	0.213	0.113	0.643	0.321				0.122	0.148	0.382	0.46	0.174
										0.469	0.161	0.334	0.13	0.452	0.148			0.117	0.56	0.191	0.252	0.2	0.334			0.174	0.122	0.139	0.317	0.156	0.33			0.382	0.313	0.221	0.174	0.169	0.339				0.161	0.117	0.317	0.104	0.282
										0.152	0.165	0.912	0.447	0.135	0.117			0.191	0.265	0.291	0.2	0.968	0.117			0.651	0.66	0.221	0.287	0.104	0.517			0.247	0.465	0.139	0.252	0.191	1.989				0.195	0.23	1.203	0.469	0.148
										0.187	0.634	0.182	0.347	0.148	0.143			1.368	0.126	0.369	0.13	0.195	0.317			0.33	0.104	0.304	0.13	0.261	0.135			0.191	0.135	0.499	0.117	0.443	0.356				0.408	0.126	0.104	0.169	0.243
										0.339	0.417	0.282	0.499	2.036	0.725			0.274	0.265	0.195	0.604	0.439	0.247			0.113	0.109	0.117	0.161	0.182	0.577			0.2	0.2	0.104	0.174	0.343	0.386				1.372	0.3	0.195	2.097	0.126
										0.313	0.117	0.386	0.708	0.148	0.551			0.13	0.191	0.122	10.916	0.195	0.23			0.261	0.799	0.556	0.386	0.195	0.625			0.117	0.378	0.109	0.113	0.109	0.122				0.547	0.595	0.13	0.113	0.352
										1.715	0.647	0.139	0.139	0.117	0.295			0.135	0.256	0.104	0.334	0.208	0.165			0.104	0.2	0.113	0.343	0.126	0.208			0.269	0.126	0.174	0.165	1.689	0.104				0.612	0.143	0.651	0.226	0.313
										0.617	0.139	0.143	0.855	0.3	0.221			0.195	0.252	0.195	0.161	0.278	0.256			0.313	0.782	0.126	0.109	0.143	0.386			0.182	0.226	0.122	0.547	0.261	0.174				0.178	0.36	2.045	0.104	0.651
										0.109	0.395	0.187	0.169	0.156	0.23			0.143	0.139	0.2	0.777	0.113	1.546			0.174	1.745	0.2	0.165	0.174	0.161			0.243	0.195	0.148	0.139	0.534	0.716				0.916	0.638	0.46	0.999	0.23
										0.204	0.764	0.365	0.287	2.223	0.13			0.104	0.287	0.139	0.591	0.113	0.33			0.122	0.712	0.439	0.178	0.152	0.504			0.195	0.139	0.321	0.148	0.152	0.247				0.269	1.094	0.117	0.339	0.491
										0.122	0.122	0.226	0.3	0.308	0.169			0.274	0.651	0.217	13.217	0.152	0.143			0.23	0.208	0.208	1.745	0.591	0.226			0.13	0.256	0.673	0.195	0.182	0.187				0.113	0.304	0.156	0.868	0.356
										0.182	0.304	0.135	0.369	0.434	3.582			0.13	0.269	0.582	0.443	0.473	0.46			0.986	0.122	0.143	0.156	0.217	0.751			0.217	0.265	0.239	0.256	0.326	0.417				0.239	0.486	0.386	0.104	0.295
										0.274	0.274	0.847	0.447	0.195	0.265			0.747	0.191	0.525	0.313	0.469	0.287			0.252	0.109	0.187	0.291	0.13	0.148			0.156	1.732	0.321	0.117	0.117	0.291				0.187	0.386	0.638	1.107	0.53
										0.152	0.104	0.234	0.386	0.139	1.216			0.352	0.261	0.187	0.378	0.239	0.252			1.689	1.224	0.395	0.13	0.382	0.156			0.109	0.217	0.247	0.656	0.234	0.261				0.239	1.307	0.148	0.165	0.308
										0.143	0.308	0.217	0.152	0.426	0.113			0.395	0.161	0.261	0.117	0.938	0.452			0.369	0.625	0.261	0.243	0.174	0.174			0.408	0.187	0.261	0.352	0.139	0.187				0.386	0.187	0.204	0.204	0.104
										0.178	0.104	0.165	0.178	0.356	0.56			0.113	0.469	0.113	0.868	0.408	0.208			0.252	0.265	0.486	0.109	3.422	0.126			0.135	0.252	0.104	3.196	0.282	0.169				0.339	0.252	0.66	0.313	0.143
										0.43	0.204	0.243	0.651	0.2	0.122			0.317	0.13	0.595	1.841	1.62	0.434			0.152	0.252	0.634	0.104	0.156	0.143			0.156	0.252	1.68	0.256	0.326	0.421				0.152	0.161	0.712	0.113	0.291
										0.178	0.169	0.247	0.265	0.339	0.287			0.109	0.195	0.13	0.143	0.113	0.738			0.204	0.356	0.113	0.161	0.113	0.191			0.13	0.117	0.347	2.349	0.156	0.139				0.195	0.365	0.23	0.113	2.362
										0.491	0.191	0.295	0.321	0.195	0.117			0.117	0.582	0.2	0.247	0.113	0.317			0.756	0.855	0.23	0.204	0.104	0.239			0.274	0.564	0.152	0.156	0.126	0.169				0.143	0.617	0.113	0.261	0.122
										0.617	0.148	0.204	0.308	0.3	0.174			0.126	0.56	1.98	0.669	0.33	3.917			0.2	0.104	0.243	0.226	6.804	0.868			0.36	3.647	0.308	0.165	0.699	0.208				0.647	0.191	0.152	0.842	0.152
										0.46	0.369	0.699	0.191	0.269	1.789			0.139	0.391	0.873	0.169	0.178	0.126			0.404	0.473	0.465	0.152	0.109	0.165			0.195	0.599	0.221	5.154	0.382	0.278				3.76	0.521	0.135	0.165	0.143
										0.313	0.104	0.169	0.143	0.261	0.291			0.13	0.165	1.416	0.243	0.178	0.135			0.278	0.113	0.343	0.165	0.239	0.543			0.135	0.291	0.122	0.126	0.109	0.321				0.434	0.482	1.12	0.921	0.143
										0.269	0.178	0.148	0.386	0.929	0.265			0.434	1.007	0.143	0.169	0.117	0.543			0.126	0.408	0.109	0.378	0.122	1.507			0.278	0.356	0.191	0.317	0.343	0.278				0.443	0.178	0.282	0.174	0.143
										0.204	0.217	0.269	0.577	0.334	0.334			0.213	0.169	0.191	1.007	1.489	0.395			0.165	0.751	0.504	0.525	0.386	0.395			0.274	0.699	0.23	0.161	0.148	0.221				0.117	0.226	0.282	0.499	0.226
										0.321	1.099	0.113	0.643	3.552	0.334			0.139	0.104	0.109	0.217	0.308	0.217			0.113	0.847	0.113	0.143	0.117	0.239			0.252	0.291	0.525	0.104	0.226	1.038				0.135	0.165	0.326	0.122	0.2
										0.143	0.239	0.122	0.439	0.247	0.23			0.217	0.182	0.148	0.117	0.13	0.339			0.695	0.551	0.256	0.443	0.274	0.126			0.282	0.247	0.191	0.247	4.55	0.174				0.291	0.165	0.156	0.33	0.386
										2.219	0.352	0.139	0.556	0.135	0.169			0.274	0.265	0.117	0.386	1.906	0.968			0.586	0.113	0.178	0.213	0.426	0.2			0.187	0.104	0.252	0.156	0.365	0.178				0.287	0.13	0.195	0.282	0.178
										0.373	0.356	0.143	0.208	0.213	0.191			0.395	0.109	0.317	0.178	0.113	0.126			0.256	0.156	0.386	0.295	0.352	0.612			0.122	0.439	0.178	0.126	0.573	0.217				1.281	0.139	0.412	2.154	0.156
										0.156	0.23	0.2	0.109	0.265	0.104			0.3	0.156	0.122	0.226	0.274	0.221			0.951	0.187	0.608	0.269	0.143	0.608			0.36	0.339	0.122	0.808	0.104	0.148				0.252	0.373	0.126	0.352	0.247
										1.307	0.317	0.135	0.313	0.326	0.269			0.2	0.104	0.46	0.191	0.291	0.682			0.161	0.126	0.23	0.122	0.217	0.117			0.126	0.886	0.326	0.152	0.291	0.13				0.213	0.734	1.459	0.955	0.482
										0.122	1.52	0.321	1.168	0.152	0.23			1.138	0.491	0.135	0.109	0.104	3.283			0.699	0.929	1.307	0.625	0.169	0.139			0.113	0.417	0.104	0.126	0.412	0.63				0.2	2.514	0.33	0.117	0.734
										0.269	0.113	0.36	0.373	0.456	0.13			0.265	0.109	0.113	0.439	0.122	0.117			0.156	0.313	0.295	0.169	0.734	0.221			0.226	0.23	0.208	0.313	0.135	0.378				0.234	0.182	0.53	0.404	0.122
										0.443	0.46	0.287	0.412	0.23	0.165			0.326	0.43	0.247	0.182	0.699	0.135			0.46	0.148	0.239	0.13	0.23	0.313			0.256	0.117	0.109	0.217	0.339	0.421				0.313	0.161	0.182	0.534	0.217
										0.126	0.247	0.195	0.226	0.178	0.386			1.294	0.143	0.165	0.135	0.23	0.517			0.274	0.113	0.66	0.343	0.195	0.113			0.339	11.324	0.308	0.178	0.547	0.191				0.135	0.321	0.269	0.104	0.187
										0.156	0.117	0.182	0.3	0.109	0.239			0.599	0.221	0.13	0.217	0.2	0.89			0.339	0.104	0.113	0.23	0.117	0.156			0.126	0.2	0.104	0.239	0.139	0.252				0.651	0.104	0.282	1.706	0.2
										0.104	0.408	0.226	0.404	0.395	0.412			0.308	0.2	0.339	0.226	0.521	0.243			0.851	0.126	0.265	0.117	0.547	0.504			0.191	0.126	0.66	0.53	0.174	0.143				2.653	0.23	0.113	0.117	0.473
										0.204	0.482	0.165	0.326	0.135	0.161			0.247	0.187	0.46	0.465	0.76	0.582			0.148	0.122	1.133	0.117	0.3	0.356			0.174	0.104	0.208	0.2	0.109	0.174				0.113	0.586	0.612	0.161	0.586
										0.187	0.156	0.191	0.169	0.278	0.23			0.378	0.261	0.573	0.269	0.165	0.187			0.625	0.104	0.135	0.152	0.261	0.63			0.287	0.621	0.221	0.3	0.143	0.33				1.277	0.217	0.187	0.178	0.3
										0.143	0.352	0.256	0.3	0.169	0.243			0.313	0.287	0.178	0.204	0.195	0.174			0.156	0.287	1.346	0.439	0.178	0.148			0.122	0.252	0.352	0.104	0.23	0.291				0.156	0.182	0.33	0.399	0.126
										0.13	0.269	0.143	0.604	0.3	0.178			0.999	0.152	0.174	0.452	0.139	0.313			0.369	0.265	0.113	0.109	0.109	0.868			0.109	0.165	0.799	0.399	0.343	0.261				0.104	0.23	0.109	0.282	0.334
										0.252	0.543	0.881	0.135	0.161	0.2			0.148	0.53	0.204	0.386	0.217	0.135			0.282	0.256	0.109	0.178	0.126	1.307			0.126	0.773	0.521	0.412	0.226	0.187				0.708	0.287	0.295	0.139	0.821
										0.243	0.174	0.426	2.54	0.2	0.356			0.33	0.404	0.643	0.63	0.122	1.277			0.269	0.148	0.113	0.287	0.152	0.499			0.165	0.261	0.747	0.382	0.43	0.178				0.482	0.152	0.169	0.317	0.113
										0.109	0.234	0.187	0.247	0.204	0.291			0.148	0.113	0.916	0.156	0.104	1.272			0.873	0.204	0.104	0.191	0.182	0.391			3.934	0.621	0.443	0.308	1.038	0.243				1.268	1.081	0.712	0.695	1.311
										0.334	0.169	0.2	1.88	0.104	0.104			0.126	0.2	0.208	0.165	0.243	3.213			0.521	0.321	0.495	0.156	0.317	0.399			0.508	0.352	0.217	0.117	0.117	0.182				0.2	0.256	0.252	0.756	0.308
										0.421	1.151	0.382	0.161	0.161	0.117			0.508	1.772	0.721	0.104	0.599	0.143			0.117	0.191	0.113	0.117	0.382	0.551			0.178	0.243	0.182	0.221	0.109	0.156				0.534	0.143	0.161	0.2	0.291
										0.829	0.456	0.43	0.256	0.165	0.109			0.769	0.104	1.346	0.217	0.135	0.208			0.122	0.256	0.265	0.247	0.317	0.152			0.122	0.408	0.2	0.187	0.182	0.456				0.156	0.347	0.182	0.113	0.126
										0.182	0.126	0.13	0.534	0.169	0.2			0.239	2.419	0.148	0.104	0.434	0.334			1.407	0.217	0.2	0.369	0.33	0.204			0.282	0.308	0.929	0.113	0.23	0.217				0.113	0.252	0.278	0.122	0.152
										0.148	5.419	0.386	0.343	0.178	0.104			0.122	0.295	0.243	0.247	0.161	0.139			0.143	1.055	0.182	0.278	0.109	0.13			0.2	0.291	1.62	0.295	0.326	0.226				1.251	0.465	0.234	0.2	0.213
										1.151	0.195	0.712	0.304	0.434	0.135			0.252	0.478	0.2	0.834	0.269	0.139			0.226	0.122	0.617	0.334	0.421	0.256			0.109	0.508	0.274	0.182	0.261	0.161				0.712	0.113	0.217	0.643	0.161
										0.122	0.113	0.291	0.156	0.191	0.195			0.117	0.113	0.191	0.99	0.152	0.135			0.109	0.135	0.148	0.395	0.352	0.729			0.113	0.117	0.326	0.208	0.187	0.182				0.23	0.369	0.677	0.117	0.104
										0.135	0.208	0.234	0.109	0.191	0.113			0.256	3.213	0.347	0.104	0.547	0.204			0.139	0.465	0.174	0.243	0.881	0.951			0.482	1.476	0.143	0.143	0.117	0.169				0.143	0.278	0.417	0.117	0.122
										0.178	0.156	0.213	0.356	0.243	0.486			0.148	0.13	0.204	0.135	0.126	0.46			0.877	0.226	0.213	0.139	0.217	0.2			0.152	0.178	0.126	0.591	0.174	0.104				0.313	0.313	0.126	0.117	0.139
										0.208	0.113	0.152	0.686	0.239	0.295			0.226	0.23	0.104	0.321	0.165	0.195			0.109	0.161	0.117	0.356	0.126	0.221			0.213	0.139	0.208	0.143	0.126	0.113				0.139	0.803	0.643	0.643	0.135
										0.109	0.161	0.169	0.252	0.33	0.456			0.13	0.217	0.495	0.182	0.482	0.543			0.304	0.517	1.099	0.404	0.391	3.135			0.495	0.109	0.143	0.408	0.321	0.304				0.386	0.881	0.404	2.123	0.295
										0.321	0.104	0.534	0.161	0.274	0.547			0.104	0.13	1.264	0.195	0.256	0.486			0.443	0.126	0.165	0.13	0.378	0.499			0.109	0.104	0.217	0.135	0.152	0.174				0.261	0.656	0.725	0.156	0.104
										0.317	0.369	0.499	0.182	0.469	0.13			0.113	0.313	0.399	0.308	2.701	0.269			0.148	0.308	2.371	0.187	0.769	0.156			0.239	0.226	0.295	0.386	0.664	0.139				0.261	0.109	0.2	1.072	0.204
										0.278	0.282	0.378	0.234	0.23	0.109			0.269	0.491	0.187	0.243	0.213	0.122			0.187	0.365	0.534	0.239	0.321	0.269			0.148	0.912	0.2	0.213	0.291	0.182				1.381	0.156	0.382	0.208	0.317
										0.161	4.633	0.117	0.204	1.772	0.143			0.139	0.109	0.456	0.612	0.187	0.2			0.625	0.165	0.208	0.182	0.226	1.181			0.13	0.326	0.234	0.656	0.321	0.274				1.224	0.343	0.113	0.139	0.226
										0.143	0.274	0.386	0.191	0.625	0.417			0.625	0.317	0.53	0.256	0.304	1.22			0.595	0.313	0.109	0.113	3.065	0.373			0.63	0.907	0.386	0.313	1.181	0.161				0.499	0.187	0.122	0.256	0.104
										0.404	1.576	0.161	0.426	0.439	0.287			0.599	2.219	0.174	0.23	0.156	0.274			0.399	0.165	0.152	0.195	0.247	0.234			0.234	0.126	0.182	0.104	0.174	0.356				0.517	0.226	0.2	0.109	0.261
[truncated: 6,141 more rows]
[truncated: 8 more columns]

## Sheet: Figure 4
Figure 4c	Excitatory DREADD									Figure 4f
[truncated: 4,985 more rows]
[truncated: 26 more columns]
